# Supplementary material for: A semantic rule based digital fraud detection
Source: PeerJ Comput Sci. 2021 Aug 3;7:e649. doi: 10.7717/peerj-cs.649 (PMC8356649; doi:10.7717/peerj-cs.649)
Supplement: Supplemental Information 1 [file peerj-cs-07-649-s001.txt]

@prefix rdf: <http://www.w3.org/1999/02/22-rdf-syntax-ns#>
@prefix dc: <http://www.semanticweb.org/kainatansar/ontologies/2018/10/untitled-ontology-77#>

[Rulee1: (?AC rdf:type dc:Commercial_Account) (?DT rdf:type dc:Deposits) (?DT dc:hasComAcc ?AC) (?DT dc:hasSumOfDeposit7Ds ?d7AMT) (?DT dc:hasDepFrq7Ds ?d7FRQ) greaterThan(?d7AMT ,10000) greaterThan(?d7FRQ ,2) -> print(?DT,'Is Suspicious >> Severity Level: Medium >> Investigation Required')]

[Rulee2: (?AC rdf:type dc:Commercial_Account) (?WT rdf:type dc:Withdrawals) (?WT dc:hasComAcc ?AC) (?WT dc:hasSumOfWithdrawal7Ds ?w7AMT) (?WT dc:hasWithdrawalFrq7Ds ?w7FRQ) greaterThan(?w7AMT ,10000) greaterThan(?w7FRQ ,2) -> print(?WT,'Is Suspicious >> Severity Level: High >> Fraud Detected')]

[Rulee3:  (?AC rdf:type dc:Commercial_Account) (?DT rdf:type dc:Deposits) (?DT dc:hasComAcc ?AC) (?DT dc:hasSumOfDeposit1D ?d1AMT)(?DT dc:hasDepFrq1D ?d1FRQ) (?DT dc:hasDepFrq7Ds ?d7FRQ)  greaterThan(?d1AMT ,8000) greaterThan(?d1FRQ ,2) greaterThan(?d7FRQ ,3)-> print(?DT,'Is Suspicious >> Severity Level: Low >> First Occurrence Identified')] 

[Rulee4:  (?AC rdf:type dc:Commercial_Account) (?DT rdf:type dc:Deposits) (?DT dc:hasComAcc ?AC) (?DT dc:hasMaxDep ?mxAMT) greaterThan(?mxAMT ,10000)-> print(?DT,'Is Suspicious!!')]

[Rulee5:  (?AC rdf:type dc:Commercial_Account) (?DT rdf:type dc:Deposits) (?DT dc:hasComAcc ?AC) (?DT dc:hasAvgDep ?avgAMT) greaterThan(?avgAMT ,10000)-> print(?DT,'Is Suspicious!!')]

[Rulee6: (?AC rdf:type dc:Commercial_Account) (?WT rdf:type dc:Withdrawals) (?WT dc:hasComAcc ?AC) (?WT dc:hasSumOfWithdrawal1D ?w1AMT) (?WT dc:hasPurpose ?PP)  equal(?PP,"Payroll")  greaterThan(?w1AMT ,5000) -> print(?WT,'Is Suspicious!!')]

[Rulee7: (?AC rdf:type dc:Commercial_Account) (?DT rdf:type dc:Deposits) (?DT dc:hasComAcc ?AC) (?DT dc:hasSumOfDeposit1D ?d1AMT) (?DT dc:hasPurpose ?PP)  equal(?PP,"Money_Order")  greaterThan(?d1AMT ,3000) -> print(?DT,'Is Suspicious >>  Severity Level: Low >> First Occurrence Identified')]

[Rulee8: (?AC rdf:type dc:Commercial_Account) (?DT rdf:type dc:Deposits) (?DT dc:hasComAcc ?AC) (?DT dc:hasSumOfDeposit1D ?d1AMT) (?DT dc:hasPurpose ?PP)  equal(?PP,"Traveler's_Cheque")  greaterThan(?d1AMT ,3000) -> print(?DT,'Is Suspicious >> Severity Level: Low >> First Occurrence Identified')]

[Rulee9: (?AC rdf:type dc:Commercial_Account) (?DT rdf:type dc:Deposits) (?DT dc:hasComAcc ?AC)(?DT dc:hasSumOfDeposit1D ?d1AMT) (?DT dc:hasPurpose ?PP)  equal(?PP,"CD")  greaterThan(?d1AMT ,5000) -> print(?DT,'Is Suspicious!!')]

[Rulee10: (?AC rdf:type dc:Commercial_Account) (?DT rdf:type dc:Deposits) (?DT dc:hasComAcc ?AC) (?DT dc:hasSumOfDeposit7Ds ?d7AMT) (?DT dc:hasPurpose ?PP)  equal(?PP,"Wire_Transfer")  greaterThan(?d7AMT ,5000) -> print(?DT,'Is Suspicious!!')]

[Rulee11:  (?AC rdf:type dc:Commercial_Account) (?DT rdf:type dc:Deposits) (?DT dc:hasComAcc ?AC) (?DT dc:hasSumOfDeposit7Ds ?d7AMT)(?DT dc:hasDepFrq7Ds ?d7FRQ) (?DT dc:hasPurpose ?PP)  equal(?PP,"Small_Bills")    greaterThan(?d7AMT ,3000)  greaterThan(?d7FRQ ,2) -> print(?DT,'Is Suspicious!!')]

[Rulee12:  (?AC rdf:type dc:Commercial_Account) (?DT rdf:type dc:Deposits) (?DT dc:hasComAcc ?AC) (?DT dc:hasSumOfDeposit7Ds ?d7AMT)(?DT dc:hasDepFrq7Ds ?d7FRQ) (?DT dc:hasPurpose ?PP)  equal(?PP,"Large_Bills")    greaterThan(?d7AMT ,5000)  greaterThan(?d7FRQ ,2) -> print(?DT,'Is Suspicious >> Severity Level: High >> Fraud Detected')]

[Rulee13: (?ACC rdf:type dc:Consumer_Account) (?DT rdf:type dc:Deposits) (?DT dc:hasConAcc ?ACC) (?DT dc:hasSumOfDeposit7Ds ?d7AMT) (?DT dc:hasDepFrq7Ds ?d7FRQ) greaterThan(?d7AMT ,5000) greaterThan(?d7FRQ ,2) -> print(?DT,'Is Suspicious >> Severity Level: Low >> First Occurrence Identified')]

[Rulee14: (?ACC rdf:type dc:Consumer_Account) (?DT rdf:type dc:Deposits) (?DT dc:hasConAcc ?ACC) (?DT dc:hasSumOfDeposit30Ds ?d30AMT) (?DT dc:hasDepFrq30Ds ?d30FRQ) greaterThan(?d30AMT ,10000) greaterThan(?d30FRQ ,2) -> print(?DT,'Is Suspicious!!')]

[Rulee15: (?ACC rdf:type dc:Consumer_Account) (?DT rdf:type dc:Deposits) (?DT dc:hasConAcc ?ACC) (?DT dc:hasSumOfDeposit1D ?d1AMT) (?DT dc:hasPurpose ?PP)  equal(?PP,"CD")  greaterThan(?d1AMT ,3000) -> print(?DT,'Is Suspicious!!')]

[Rulee16: (?ACC rdf:type dc:Consumer_Account) (?WT rdf:type dc:Withdrawals) (?WT dc:hasConAcc ?ACC) (?WT dc:hasSumOfWithdrawal30Ds ?w30AMT) (?WT dc:hasWithdrawalFrq30Ds ?w30FRQ) greaterThan(?w30AMT ,5000) greaterThan(?w30FRQ ,2) -> print(?WT,'Is Suspicious!!')]

[Rulee17: (?ACC rdf:type dc:Consumer_Account) (?DT rdf:type dc:Deposits) (?DT dc:hasConAcc ?ACC) (?DT dc:hasSumOfDeposit1D ?d1AMT) (?DT dc:hasPurpose ?PP)  equal(?PP,"Money_Order")  greaterThan(?d1AMT ,3000) -> print(?DT,'Is Suspicious >> Severity Level: High >> Fraud Detected')]

[Rulee18: (?ACC rdf:type dc:Consumer_Account) (?DT rdf:type dc:Deposits) (?DT dc:hasConAcc ?ACC) (?DT dc:hasSumOfDeposit1D ?d1AMT) (?DT dc:hasPurpose ?PP)  equal(?PP,"Traveler's_Cheque")  greaterThan(?d1AMT ,3000) -> print(?DT,'Is Suspicious >> Severity Level: High >> Fraud Detected')]

//........
@prefix rdf: <http://www.w3.org/1999/02/22-rdf-syntax-ns#>
@prefix dc: <http://www.semanticweb.org/kainatansar/ontologies/2018/10/untitled-ontology-77#>

[Rulee19: (?ACC rdf:type dc:Consumer_Account) (?WT rdf:type dc:Withdrawals) (?WT dc:hasConAcc ?ACC) (?WT dc:hasSumOfWithdrawal30Ds ?w30AMT) (?WT dc:hasAvgDep ?avgWithdrawal) product(?avgWithdrawal, ?2, ?2XavgWithdrawal)  greaterThan(?w30AMT, ?2XavgWithdrawal)  -> print(?WT,'Is Unsuspicious>> Severity Level: Down >> For special event E its severity level will be lower as it is expected to have higher withdrawals on this event ')]
[Rulee10: (?AC rdf:type dc:Commercial_Account) (?DT rdf:type dc:Deposits) (?DT dc:hasComAcc ?AC) (?DT dc:hasSumOfDeposit7Ds ?d7AMT) (?DT dc:hasPurpose ?PP)  equal(?PP,"Wire_Transfer")  greaterThan(?d7AMT ,5000) -> print(?DT,
'
>> Is Unsuspicious 
>> Severity Level: Down 
>> For special event E its severity level will be lower as it is expected
   to have higher withdrawals on this event ')]
