# Supplementary material for: A semantic rule based digital fraud detection
Source: PeerJ Comput Sci. 2021 Aug 3;7:e649. doi: 10.7717/peerj-cs.649 (PMC8356649; doi:10.7717/peerj-cs.649)
Supplement: Supplemental Information 2 [file peerj-cs-07-649-s002.txt]

//this is owl file --tool used : protege

<?xml version="1.0"?>
<rdf:RDF xmlns="http://www.semanticweb.org/kainatansar/ontologies/2018/10/untitled-ontology-77#"
     xml:base="http://www.semanticweb.org/kainatansar/ontologies/2018/10/untitled-ontology-77"
     xmlns:rdf="http://www.w3.org/1999/02/22-rdf-syntax-ns#"
     xmlns:owl="http://www.w3.org/2002/07/owl#"
     xmlns:xml="http://www.w3.org/XML/1998/namespace"
     xmlns:swrlb="http://www.w3.org/2003/11/swrlb#"
     xmlns:swrl="http://www.w3.org/2003/11/swrl#"
     xmlns:xsd="http://www.w3.org/2001/XMLSchema#"
     xmlns:rdfs="http://www.w3.org/2000/01/rdf-schema#">
    <owl:Ontology rdf:about="http://www.semanticweb.org/kainatansar/ontologies/2018/10/untitled-ontology-77"/>
    


    <!-- 
    ///////////////////////////////////////////////////////////////////////////////////////
    //
    // Object Properties
    //
    ///////////////////////////////////////////////////////////////////////////////////////
     -->

    


    <!-- http://www.semanticweb.org/kainatansar/ontologies/2018/10/untitled-ontology-77#hasComAcc -->

    <owl:ObjectProperty rdf:about="http://www.semanticweb.org/kainatansar/ontologies/2018/10/untitled-ontology-77#hasComAcc">
        <rdfs:domain rdf:resource="http://www.semanticweb.org/kainatansar/ontologies/2018/10/untitled-ontology-77#Transaction_Type"/>
        <rdfs:range rdf:resource="http://www.semanticweb.org/kainatansar/ontologies/2018/10/untitled-ontology-77#Commercial_Account"/>
    </owl:ObjectProperty>
    


    <!-- http://www.semanticweb.org/kainatansar/ontologies/2018/10/untitled-ontology-77#hasConAcc -->

    <owl:ObjectProperty rdf:about="http://www.semanticweb.org/kainatansar/ontologies/2018/10/untitled-ontology-77#hasConAcc">
        <rdfs:domain rdf:resource="http://www.semanticweb.org/kainatansar/ontologies/2018/10/untitled-ontology-77#Transaction_Type"/>
        <rdfs:range rdf:resource="http://www.semanticweb.org/kainatansar/ontologies/2018/10/untitled-ontology-77#Consumer_Account"/>
    </owl:ObjectProperty>
    


    <!-- http://www.semanticweb.org/kainatansar/ontologies/2018/10/untitled-ontology-77#madeFor -->

    <owl:ObjectProperty rdf:about="http://www.semanticweb.org/kainatansar/ontologies/2018/10/untitled-ontology-77#madeFor"/>
    


    <!-- http://www.semanticweb.org/kainatansar/ontologies/2018/10/untitled-ontology-77#makes -->

    <owl:ObjectProperty rdf:about="http://www.semanticweb.org/kainatansar/ontologies/2018/10/untitled-ontology-77#makes"/>
    


    <!-- http://www.semanticweb.org/kainatansar/ontologies/2018/10/untitled-ontology-77#manages -->

    <owl:ObjectProperty rdf:about="http://www.semanticweb.org/kainatansar/ontologies/2018/10/untitled-ontology-77#manages"/>
    


    <!-- 
    ///////////////////////////////////////////////////////////////////////////////////////
    //
    // Data properties
    //
    ///////////////////////////////////////////////////////////////////////////////////////
     -->

    


    <!-- http://www.semanticweb.org/kainatansar/ontologies/2018/10/untitled-ontology-77#hasAvgDep -->

    <owl:DatatypeProperty rdf:about="http://www.semanticweb.org/kainatansar/ontologies/2018/10/untitled-ontology-77#hasAvgDep">
        <rdfs:domain rdf:resource="http://www.semanticweb.org/kainatansar/ontologies/2018/10/untitled-ontology-77#Withdrawals"/>
        <rdfs:range rdf:resource="http://www.w3.org/2001/XMLSchema#float"/>
    </owl:DatatypeProperty>
    


    <!-- http://www.semanticweb.org/kainatansar/ontologies/2018/10/untitled-ontology-77#hasDepFrq1D -->

    <owl:DatatypeProperty rdf:about="http://www.semanticweb.org/kainatansar/ontologies/2018/10/untitled-ontology-77#hasDepFrq1D">
        <rdfs:domain rdf:resource="http://www.semanticweb.org/kainatansar/ontologies/2018/10/untitled-ontology-77#Deposits"/>
        <rdfs:range rdf:resource="http://www.w3.org/2001/XMLSchema#float"/>
    </owl:DatatypeProperty>
    


    <!-- http://www.semanticweb.org/kainatansar/ontologies/2018/10/untitled-ontology-77#hasDepFrq30Ds -->

    <owl:DatatypeProperty rdf:about="http://www.semanticweb.org/kainatansar/ontologies/2018/10/untitled-ontology-77#hasDepFrq30Ds">
        <rdfs:domain rdf:resource="http://www.semanticweb.org/kainatansar/ontologies/2018/10/untitled-ontology-77#Deposits"/>
        <rdfs:range rdf:resource="http://www.w3.org/2001/XMLSchema#float"/>
    </owl:DatatypeProperty>
    


    <!-- http://www.semanticweb.org/kainatansar/ontologies/2018/10/untitled-ontology-77#hasDepFrq7Ds -->

    <owl:DatatypeProperty rdf:about="http://www.semanticweb.org/kainatansar/ontologies/2018/10/untitled-ontology-77#hasDepFrq7Ds">
        <rdfs:domain rdf:resource="http://www.semanticweb.org/kainatansar/ontologies/2018/10/untitled-ontology-77#Deposits"/>
        <rdfs:range rdf:resource="http://www.w3.org/2001/XMLSchema#float"/>
    </owl:DatatypeProperty>
    


    <!-- http://www.semanticweb.org/kainatansar/ontologies/2018/10/untitled-ontology-77#hasID -->

    <owl:DatatypeProperty rdf:about="http://www.semanticweb.org/kainatansar/ontologies/2018/10/untitled-ontology-77#hasID">
        <rdfs:domain rdf:resource="http://www.semanticweb.org/kainatansar/ontologies/2018/10/untitled-ontology-77#Person"/>
        <rdfs:range rdf:resource="http://www.w3.org/2001/XMLSchema#nonNegativeInteger"/>
    </owl:DatatypeProperty>
    


    <!-- http://www.semanticweb.org/kainatansar/ontologies/2018/10/untitled-ontology-77#hasMaxDep -->

    <owl:DatatypeProperty rdf:about="http://www.semanticweb.org/kainatansar/ontologies/2018/10/untitled-ontology-77#hasMaxDep">
        <rdfs:domain rdf:resource="http://www.semanticweb.org/kainatansar/ontologies/2018/10/untitled-ontology-77#Deposits"/>
        <rdfs:range rdf:resource="http://www.w3.org/2001/XMLSchema#float"/>
    </owl:DatatypeProperty>
    


    <!-- http://www.semanticweb.org/kainatansar/ontologies/2018/10/untitled-ontology-77#hasPurpose -->

    <owl:DatatypeProperty rdf:about="http://www.semanticweb.org/kainatansar/ontologies/2018/10/untitled-ontology-77#hasPurpose">
        <rdfs:domain rdf:resource="http://www.semanticweb.org/kainatansar/ontologies/2018/10/untitled-ontology-77#Purposes"/>
        <rdfs:range rdf:resource="http://www.w3.org/2001/XMLSchema#string"/>
    </owl:DatatypeProperty>
    


    <!-- http://www.semanticweb.org/kainatansar/ontologies/2018/10/untitled-ontology-77#hasRoutingNo -->

    <owl:DatatypeProperty rdf:about="http://www.semanticweb.org/kainatansar/ontologies/2018/10/untitled-ontology-77#hasRoutingNo">
        <rdfs:domain rdf:resource="http://www.semanticweb.org/kainatansar/ontologies/2018/10/untitled-ontology-77#Account"/>
        <rdfs:range rdf:resource="http://www.w3.org/2001/XMLSchema#nonNegativeInteger"/>
    </owl:DatatypeProperty>
    


    <!-- http://www.semanticweb.org/kainatansar/ontologies/2018/10/untitled-ontology-77#hasSumOfDeposit1D -->

    <owl:DatatypeProperty rdf:about="http://www.semanticweb.org/kainatansar/ontologies/2018/10/untitled-ontology-77#hasSumOfDeposit1D">
        <rdfs:domain rdf:resource="http://www.semanticweb.org/kainatansar/ontologies/2018/10/untitled-ontology-77#Deposits"/>
        <rdfs:range rdf:resource="http://www.w3.org/2001/XMLSchema#float"/>
    </owl:DatatypeProperty>
    


    <!-- http://www.semanticweb.org/kainatansar/ontologies/2018/10/untitled-ontology-77#hasSumOfDeposit30Ds -->

    <owl:DatatypeProperty rdf:about="http://www.semanticweb.org/kainatansar/ontologies/2018/10/untitled-ontology-77#hasSumOfDeposit30Ds">
        <rdfs:domain rdf:resource="http://www.semanticweb.org/kainatansar/ontologies/2018/10/untitled-ontology-77#Deposits"/>
        <rdfs:range rdf:resource="http://www.w3.org/2001/XMLSchema#float"/>
    </owl:DatatypeProperty>
    


    <!-- http://www.semanticweb.org/kainatansar/ontologies/2018/10/untitled-ontology-77#hasSumOfDeposit7Ds -->

    <owl:DatatypeProperty rdf:about="http://www.semanticweb.org/kainatansar/ontologies/2018/10/untitled-ontology-77#hasSumOfDeposit7Ds">
        <rdfs:domain rdf:resource="http://www.semanticweb.org/kainatansar/ontologies/2018/10/untitled-ontology-77#Deposits"/>
        <rdfs:range rdf:resource="http://www.w3.org/2001/XMLSchema#float"/>
    </owl:DatatypeProperty>
    


    <!-- http://www.semanticweb.org/kainatansar/ontologies/2018/10/untitled-ontology-77#hasSumOfWithdrawal1D -->

    <owl:DatatypeProperty rdf:about="http://www.semanticweb.org/kainatansar/ontologies/2018/10/untitled-ontology-77#hasSumOfWithdrawal1D">
        <rdfs:domain rdf:resource="http://www.semanticweb.org/kainatansar/ontologies/2018/10/untitled-ontology-77#Withdrawals"/>
        <rdfs:range rdf:resource="http://www.w3.org/2001/XMLSchema#float"/>
    </owl:DatatypeProperty>
    


    <!-- http://www.semanticweb.org/kainatansar/ontologies/2018/10/untitled-ontology-77#hasSumOfWithdrawal30Ds -->

    <owl:DatatypeProperty rdf:about="http://www.semanticweb.org/kainatansar/ontologies/2018/10/untitled-ontology-77#hasSumOfWithdrawal30Ds">
        <rdfs:domain rdf:resource="http://www.semanticweb.org/kainatansar/ontologies/2018/10/untitled-ontology-77#Withdrawals"/>
        <rdfs:range rdf:resource="http://www.w3.org/2001/XMLSchema#float"/>
    </owl:DatatypeProperty>
    


    <!-- http://www.semanticweb.org/kainatansar/ontologies/2018/10/untitled-ontology-77#hasSumOfWithdrawal7Ds -->

    <owl:DatatypeProperty rdf:about="http://www.semanticweb.org/kainatansar/ontologies/2018/10/untitled-ontology-77#hasSumOfWithdrawal7Ds">
        <rdfs:domain rdf:resource="http://www.semanticweb.org/kainatansar/ontologies/2018/10/untitled-ontology-77#Withdrawals"/>
        <rdfs:range rdf:resource="http://www.w3.org/2001/XMLSchema#float"/>
    </owl:DatatypeProperty>
    


    <!-- http://www.semanticweb.org/kainatansar/ontologies/2018/10/untitled-ontology-77#hasWithdrawalFrq1D -->

    <owl:DatatypeProperty rdf:about="http://www.semanticweb.org/kainatansar/ontologies/2018/10/untitled-ontology-77#hasWithdrawalFrq1D">
        <rdfs:domain rdf:resource="http://www.semanticweb.org/kainatansar/ontologies/2018/10/untitled-ontology-77#Withdrawals"/>
        <rdfs:range rdf:resource="http://www.w3.org/2001/XMLSchema#float"/>
    </owl:DatatypeProperty>
    


    <!-- http://www.semanticweb.org/kainatansar/ontologies/2018/10/untitled-ontology-77#hasWithdrawalFrq30Ds -->

    <owl:DatatypeProperty rdf:about="http://www.semanticweb.org/kainatansar/ontologies/2018/10/untitled-ontology-77#hasWithdrawalFrq30Ds">
        <rdfs:domain rdf:resource="http://www.semanticweb.org/kainatansar/ontologies/2018/10/untitled-ontology-77#Withdrawals"/>
        <rdfs:range rdf:resource="http://www.w3.org/2001/XMLSchema#float"/>
    </owl:DatatypeProperty>
    


    <!-- http://www.semanticweb.org/kainatansar/ontologies/2018/10/untitled-ontology-77#hasWithdrawalFrq7Ds -->

    <owl:DatatypeProperty rdf:about="http://www.semanticweb.org/kainatansar/ontologies/2018/10/untitled-ontology-77#hasWithdrawalFrq7Ds">
        <rdfs:domain rdf:resource="http://www.semanticweb.org/kainatansar/ontologies/2018/10/untitled-ontology-77#Withdrawals"/>
        <rdfs:range rdf:resource="http://www.w3.org/2001/XMLSchema#float"/>
    </owl:DatatypeProperty>
    


    <!-- 
    ///////////////////////////////////////////////////////////////////////////////////////
    //
    // Classes
    //
    ///////////////////////////////////////////////////////////////////////////////////////
     -->

    


    <!-- http://www.semanticweb.org/kainatansar/ontologies/2018/10/untitled-ontology-77#Account -->

    <owl:Class rdf:about="http://www.semanticweb.org/kainatansar/ontologies/2018/10/untitled-ontology-77#Account"/>
    


    <!-- http://www.semanticweb.org/kainatansar/ontologies/2018/10/untitled-ontology-77#Admin -->

    <owl:Class rdf:about="http://www.semanticweb.org/kainatansar/ontologies/2018/10/untitled-ontology-77#Admin">
        <rdfs:subClassOf rdf:resource="http://www.semanticweb.org/kainatansar/ontologies/2018/10/untitled-ontology-77#Person"/>
    </owl:Class>
    


    <!-- http://www.semanticweb.org/kainatansar/ontologies/2018/10/untitled-ontology-77#Bills -->

    <owl:Class rdf:about="http://www.semanticweb.org/kainatansar/ontologies/2018/10/untitled-ontology-77#Bills">
        <rdfs:subClassOf rdf:resource="http://www.semanticweb.org/kainatansar/ontologies/2018/10/untitled-ontology-77#Purposes"/>
    </owl:Class>
    


    <!-- http://www.semanticweb.org/kainatansar/ontologies/2018/10/untitled-ontology-77#CD -->

    <owl:Class rdf:about="http://www.semanticweb.org/kainatansar/ontologies/2018/10/untitled-ontology-77#CD">
        <rdfs:subClassOf rdf:resource="http://www.semanticweb.org/kainatansar/ontologies/2018/10/untitled-ontology-77#Purposes"/>
    </owl:Class>
    


    <!-- http://www.semanticweb.org/kainatansar/ontologies/2018/10/untitled-ontology-77#Commercial_Account -->

    <owl:Class rdf:about="http://www.semanticweb.org/kainatansar/ontologies/2018/10/untitled-ontology-77#Commercial_Account">
        <rdfs:subClassOf rdf:resource="http://www.semanticweb.org/kainatansar/ontologies/2018/10/untitled-ontology-77#Account"/>
    </owl:Class>
    


    <!-- http://www.semanticweb.org/kainatansar/ontologies/2018/10/untitled-ontology-77#Consumer_Account -->

    <owl:Class rdf:about="http://www.semanticweb.org/kainatansar/ontologies/2018/10/untitled-ontology-77#Consumer_Account">
        <rdfs:subClassOf rdf:resource="http://www.semanticweb.org/kainatansar/ontologies/2018/10/untitled-ontology-77#Account"/>
    </owl:Class>
    


    <!-- http://www.semanticweb.org/kainatansar/ontologies/2018/10/untitled-ontology-77#Current_Customer -->

    <owl:Class rdf:about="http://www.semanticweb.org/kainatansar/ontologies/2018/10/untitled-ontology-77#Current_Customer">
        <rdfs:subClassOf rdf:resource="http://www.semanticweb.org/kainatansar/ontologies/2018/10/untitled-ontology-77#Customer"/>
    </owl:Class>
    


    <!-- http://www.semanticweb.org/kainatansar/ontologies/2018/10/untitled-ontology-77#Customer -->

    <owl:Class rdf:about="http://www.semanticweb.org/kainatansar/ontologies/2018/10/untitled-ontology-77#Customer">
        <rdfs:subClassOf rdf:resource="http://www.semanticweb.org/kainatansar/ontologies/2018/10/untitled-ontology-77#Person"/>
    </owl:Class>
    


    <!-- http://www.semanticweb.org/kainatansar/ontologies/2018/10/untitled-ontology-77#Deposits -->

    <owl:Class rdf:about="http://www.semanticweb.org/kainatansar/ontologies/2018/10/untitled-ontology-77#Deposits">
        <rdfs:subClassOf rdf:resource="http://www.semanticweb.org/kainatansar/ontologies/2018/10/untitled-ontology-77#Transaction_Type"/>
        <owl:disjointWith rdf:resource="http://www.semanticweb.org/kainatansar/ontologies/2018/10/untitled-ontology-77#Withdrawals"/>
    </owl:Class>
    


    <!-- http://www.semanticweb.org/kainatansar/ontologies/2018/10/untitled-ontology-77#Large_Bills -->

    <owl:Class rdf:about="http://www.semanticweb.org/kainatansar/ontologies/2018/10/untitled-ontology-77#Large_Bills">
        <rdfs:subClassOf rdf:resource="http://www.semanticweb.org/kainatansar/ontologies/2018/10/untitled-ontology-77#Bills"/>
    </owl:Class>
    


    <!-- http://www.semanticweb.org/kainatansar/ontologies/2018/10/untitled-ontology-77#Money_Order -->

    <owl:Class rdf:about="http://www.semanticweb.org/kainatansar/ontologies/2018/10/untitled-ontology-77#Money_Order">
        <rdfs:subClassOf rdf:resource="http://www.semanticweb.org/kainatansar/ontologies/2018/10/untitled-ontology-77#Purposes"/>
    </owl:Class>
    


    <!-- http://www.semanticweb.org/kainatansar/ontologies/2018/10/untitled-ontology-77#New_Customer -->

    <owl:Class rdf:about="http://www.semanticweb.org/kainatansar/ontologies/2018/10/untitled-ontology-77#New_Customer">
        <rdfs:subClassOf rdf:resource="http://www.semanticweb.org/kainatansar/ontologies/2018/10/untitled-ontology-77#Customer"/>
    </owl:Class>
    


    <!-- http://www.semanticweb.org/kainatansar/ontologies/2018/10/untitled-ontology-77#Payroll -->

    <owl:Class rdf:about="http://www.semanticweb.org/kainatansar/ontologies/2018/10/untitled-ontology-77#Payroll">
        <rdfs:subClassOf rdf:resource="http://www.semanticweb.org/kainatansar/ontologies/2018/10/untitled-ontology-77#Purposes"/>
    </owl:Class>
    


    <!-- http://www.semanticweb.org/kainatansar/ontologies/2018/10/untitled-ontology-77#Person -->

    <owl:Class rdf:about="http://www.semanticweb.org/kainatansar/ontologies/2018/10/untitled-ontology-77#Person"/>
    


    <!-- http://www.semanticweb.org/kainatansar/ontologies/2018/10/untitled-ontology-77#Purposes -->

    <owl:Class rdf:about="http://www.semanticweb.org/kainatansar/ontologies/2018/10/untitled-ontology-77#Purposes"/>
    


    <!-- http://www.semanticweb.org/kainatansar/ontologies/2018/10/untitled-ontology-77#Rule1 -->

    <owl:Class rdf:about="http://www.semanticweb.org/kainatansar/ontologies/2018/10/untitled-ontology-77#Rule1">
        <rdfs:subClassOf rdf:resource="http://www.semanticweb.org/kainatansar/ontologies/2018/10/untitled-ontology-77#Suspicious_Alerts"/>
    </owl:Class>
    


    <!-- http://www.semanticweb.org/kainatansar/ontologies/2018/10/untitled-ontology-77#Rule10 -->

    <owl:Class rdf:about="http://www.semanticweb.org/kainatansar/ontologies/2018/10/untitled-ontology-77#Rule10">
        <rdfs:subClassOf rdf:resource="http://www.semanticweb.org/kainatansar/ontologies/2018/10/untitled-ontology-77#Suspicious_Alerts"/>
    </owl:Class>
    


    <!-- http://www.semanticweb.org/kainatansar/ontologies/2018/10/untitled-ontology-77#Rule11 -->

    <owl:Class rdf:about="http://www.semanticweb.org/kainatansar/ontologies/2018/10/untitled-ontology-77#Rule11">
        <rdfs:subClassOf rdf:resource="http://www.semanticweb.org/kainatansar/ontologies/2018/10/untitled-ontology-77#Suspicious_Alerts"/>
    </owl:Class>
    


    <!-- http://www.semanticweb.org/kainatansar/ontologies/2018/10/untitled-ontology-77#Rule12 -->

    <owl:Class rdf:about="http://www.semanticweb.org/kainatansar/ontologies/2018/10/untitled-ontology-77#Rule12">
        <rdfs:subClassOf rdf:resource="http://www.semanticweb.org/kainatansar/ontologies/2018/10/untitled-ontology-77#Suspicious_Alerts"/>
    </owl:Class>
    


    <!-- http://www.semanticweb.org/kainatansar/ontologies/2018/10/untitled-ontology-77#Rule13 -->

    <owl:Class rdf:about="http://www.semanticweb.org/kainatansar/ontologies/2018/10/untitled-ontology-77#Rule13">
        <rdfs:subClassOf rdf:resource="http://www.semanticweb.org/kainatansar/ontologies/2018/10/untitled-ontology-77#Suspicious_Alerts"/>
    </owl:Class>
    


    <!-- http://www.semanticweb.org/kainatansar/ontologies/2018/10/untitled-ontology-77#Rule14 -->

    <owl:Class rdf:about="http://www.semanticweb.org/kainatansar/ontologies/2018/10/untitled-ontology-77#Rule14">
        <rdfs:subClassOf rdf:resource="http://www.semanticweb.org/kainatansar/ontologies/2018/10/untitled-ontology-77#Suspicious_Alerts"/>
    </owl:Class>
    


    <!-- http://www.semanticweb.org/kainatansar/ontologies/2018/10/untitled-ontology-77#Rule15 -->

    <owl:Class rdf:about="http://www.semanticweb.org/kainatansar/ontologies/2018/10/untitled-ontology-77#Rule15">
        <rdfs:subClassOf rdf:resource="http://www.semanticweb.org/kainatansar/ontologies/2018/10/untitled-ontology-77#Suspicious_Alerts"/>
    </owl:Class>
    


    <!-- http://www.semanticweb.org/kainatansar/ontologies/2018/10/untitled-ontology-77#Rule16 -->

    <owl:Class rdf:about="http://www.semanticweb.org/kainatansar/ontologies/2018/10/untitled-ontology-77#Rule16">
        <rdfs:subClassOf rdf:resource="http://www.semanticweb.org/kainatansar/ontologies/2018/10/untitled-ontology-77#Suspicious_Alerts"/>
    </owl:Class>
    


    <!-- http://www.semanticweb.org/kainatansar/ontologies/2018/10/untitled-ontology-77#Rule17 -->

    <owl:Class rdf:about="http://www.semanticweb.org/kainatansar/ontologies/2018/10/untitled-ontology-77#Rule17">
        <rdfs:subClassOf rdf:resource="http://www.semanticweb.org/kainatansar/ontologies/2018/10/untitled-ontology-77#Suspicious_Alerts"/>
    </owl:Class>
    


    <!-- http://www.semanticweb.org/kainatansar/ontologies/2018/10/untitled-ontology-77#Rule18 -->

    <owl:Class rdf:about="http://www.semanticweb.org/kainatansar/ontologies/2018/10/untitled-ontology-77#Rule18">
        <rdfs:subClassOf rdf:resource="http://www.semanticweb.org/kainatansar/ontologies/2018/10/untitled-ontology-77#Suspicious_Alerts"/>
    </owl:Class>
    


    <!-- http://www.semanticweb.org/kainatansar/ontologies/2018/10/untitled-ontology-77#Rule2 -->

    <owl:Class rdf:about="http://www.semanticweb.org/kainatansar/ontologies/2018/10/untitled-ontology-77#Rule2">
        <rdfs:subClassOf rdf:resource="http://www.semanticweb.org/kainatansar/ontologies/2018/10/untitled-ontology-77#Suspicious_Alerts"/>
    </owl:Class>
    


    <!-- http://www.semanticweb.org/kainatansar/ontologies/2018/10/untitled-ontology-77#Rule3 -->

    <owl:Class rdf:about="http://www.semanticweb.org/kainatansar/ontologies/2018/10/untitled-ontology-77#Rule3">
        <rdfs:subClassOf rdf:resource="http://www.semanticweb.org/kainatansar/ontologies/2018/10/untitled-ontology-77#Suspicious_Alerts"/>
    </owl:Class>
    


    <!-- http://www.semanticweb.org/kainatansar/ontologies/2018/10/untitled-ontology-77#Rule4 -->

    <owl:Class rdf:about="http://www.semanticweb.org/kainatansar/ontologies/2018/10/untitled-ontology-77#Rule4">
        <rdfs:subClassOf rdf:resource="http://www.semanticweb.org/kainatansar/ontologies/2018/10/untitled-ontology-77#Suspicious_Alerts"/>
    </owl:Class>
    


    <!-- http://www.semanticweb.org/kainatansar/ontologies/2018/10/untitled-ontology-77#Rule5 -->

    <owl:Class rdf:about="http://www.semanticweb.org/kainatansar/ontologies/2018/10/untitled-ontology-77#Rule5">
        <rdfs:subClassOf rdf:resource="http://www.semanticweb.org/kainatansar/ontologies/2018/10/untitled-ontology-77#Suspicious_Alerts"/>
    </owl:Class>
    


    <!-- http://www.semanticweb.org/kainatansar/ontologies/2018/10/untitled-ontology-77#Rule6 -->

    <owl:Class rdf:about="http://www.semanticweb.org/kainatansar/ontologies/2018/10/untitled-ontology-77#Rule6">
        <rdfs:subClassOf rdf:resource="http://www.semanticweb.org/kainatansar/ontologies/2018/10/untitled-ontology-77#Suspicious_Alerts"/>
    </owl:Class>
    


    <!-- http://www.semanticweb.org/kainatansar/ontologies/2018/10/untitled-ontology-77#Rule7 -->

    <owl:Class rdf:about="http://www.semanticweb.org/kainatansar/ontologies/2018/10/untitled-ontology-77#Rule7">
        <rdfs:subClassOf rdf:resource="http://www.semanticweb.org/kainatansar/ontologies/2018/10/untitled-ontology-77#Suspicious_Alerts"/>
    </owl:Class>
    


    <!-- http://www.semanticweb.org/kainatansar/ontologies/2018/10/untitled-ontology-77#Rule8 -->

    <owl:Class rdf:about="http://www.semanticweb.org/kainatansar/ontologies/2018/10/untitled-ontology-77#Rule8">
        <rdfs:subClassOf rdf:resource="http://www.semanticweb.org/kainatansar/ontologies/2018/10/untitled-ontology-77#Suspicious_Alerts"/>
    </owl:Class>
    


    <!-- http://www.semanticweb.org/kainatansar/ontologies/2018/10/untitled-ontology-77#Rule9 -->

    <owl:Class rdf:about="http://www.semanticweb.org/kainatansar/ontologies/2018/10/untitled-ontology-77#Rule9">
        <rdfs:subClassOf rdf:resource="http://www.semanticweb.org/kainatansar/ontologies/2018/10/untitled-ontology-77#Suspicious_Alerts"/>
    </owl:Class>
    


    <!-- http://www.semanticweb.org/kainatansar/ontologies/2018/10/untitled-ontology-77#Small_Bills -->

    <owl:Class rdf:about="http://www.semanticweb.org/kainatansar/ontologies/2018/10/untitled-ontology-77#Small_Bills">
        <rdfs:subClassOf rdf:resource="http://www.semanticweb.org/kainatansar/ontologies/2018/10/untitled-ontology-77#Bills"/>
    </owl:Class>
    


    <!-- http://www.semanticweb.org/kainatansar/ontologies/2018/10/untitled-ontology-77#Suspicious_Alerts -->

    <owl:Class rdf:about="http://www.semanticweb.org/kainatansar/ontologies/2018/10/untitled-ontology-77#Suspicious_Alerts"/>
    


    <!-- http://www.semanticweb.org/kainatansar/ontologies/2018/10/untitled-ontology-77#Transaction_Type -->

    <owl:Class rdf:about="http://www.semanticweb.org/kainatansar/ontologies/2018/10/untitled-ontology-77#Transaction_Type"/>
    


    <!-- http://www.semanticweb.org/kainatansar/ontologies/2018/10/untitled-ontology-77#Wire_Transfer -->

    <owl:Class rdf:about="http://www.semanticweb.org/kainatansar/ontologies/2018/10/untitled-ontology-77#Wire_Transfer">
        <rdfs:subClassOf rdf:resource="http://www.semanticweb.org/kainatansar/ontologies/2018/10/untitled-ontology-77#Purposes"/>
    </owl:Class>
    


    <!-- http://www.semanticweb.org/kainatansar/ontologies/2018/10/untitled-ontology-77#Withdrawals -->

    <owl:Class rdf:about="http://www.semanticweb.org/kainatansar/ontologies/2018/10/untitled-ontology-77#Withdrawals">
        <rdfs:subClassOf rdf:resource="http://www.semanticweb.org/kainatansar/ontologies/2018/10/untitled-ontology-77#Transaction_Type"/>
    </owl:Class>
    


    <!-- http://www.semanticweb.org/kainatansar/ontologies/2018/10/untitled-ontology-77#Cashier&apos;s_Cheque -->

    <owl:Class rdf:about="http://www.semanticweb.org/kainatansar/ontologies/2018/10/untitled-ontology-77#Cashier&apos;s_Cheque">
        <rdfs:subClassOf rdf:resource="http://www.semanticweb.org/kainatansar/ontologies/2018/10/untitled-ontology-77#Purposes"/>
    </owl:Class>
    


    <!-- http://www.semanticweb.org/kainatansar/ontologies/2018/10/untitled-ontology-77#Traveler&apos;s_Cheque -->

    <owl:Class rdf:about="http://www.semanticweb.org/kainatansar/ontologies/2018/10/untitled-ontology-77#Traveler&apos;s_Cheque">
        <rdfs:subClassOf rdf:resource="http://www.semanticweb.org/kainatansar/ontologies/2018/10/untitled-ontology-77#Purposes"/>
    </owl:Class>
    


    <!-- 
    ///////////////////////////////////////////////////////////////////////////////////////
    //
    // Individuals
    //
    ///////////////////////////////////////////////////////////////////////////////////////
     -->

    


    <!-- http://www.semanticweb.org/kainatansar/ontologies/2018/10/untitled-ontology-77#ComAccount -->

    <owl:NamedIndividual rdf:about="http://www.semanticweb.org/kainatansar/ontologies/2018/10/untitled-ontology-77#ComAccount">
        <rdf:type rdf:resource="http://www.semanticweb.org/kainatansar/ontologies/2018/10/untitled-ontology-77#Commercial_Account"/>
    </owl:NamedIndividual>
    


    <!-- http://www.semanticweb.org/kainatansar/ontologies/2018/10/untitled-ontology-77#ConAccount -->

    <owl:NamedIndividual rdf:about="http://www.semanticweb.org/kainatansar/ontologies/2018/10/untitled-ontology-77#ConAccount">
        <rdf:type rdf:resource="http://www.semanticweb.org/kainatansar/ontologies/2018/10/untitled-ontology-77#Consumer_Account"/>
    </owl:NamedIndividual>
    


    <!-- http://www.semanticweb.org/kainatansar/ontologies/2018/10/untitled-ontology-77#Transaction_1 -->

    <owl:NamedIndividual rdf:about="http://www.semanticweb.org/kainatansar/ontologies/2018/10/untitled-ontology-77#Transaction_1">
        <rdf:type rdf:resource="http://www.semanticweb.org/kainatansar/ontologies/2018/10/untitled-ontology-77#Deposits"/>
        <hasComAcc rdf:resource="http://www.semanticweb.org/kainatansar/ontologies/2018/10/untitled-ontology-77#ComAccount"/>
        <hasDepFrq1D rdf:datatype="http://www.w3.org/2001/XMLSchema#float">2.0</hasDepFrq1D>
        <hasDepFrq7Ds rdf:datatype="http://www.w3.org/2001/XMLSchema#float">4.0</hasDepFrq7Ds>
    </owl:NamedIndividual>
    


    <!-- http://www.semanticweb.org/kainatansar/ontologies/2018/10/untitled-ontology-77#Transaction_100 -->

    <owl:NamedIndividual rdf:about="http://www.semanticweb.org/kainatansar/ontologies/2018/10/untitled-ontology-77#Transaction_100">
        <rdf:type rdf:resource="http://www.semanticweb.org/kainatansar/ontologies/2018/10/untitled-ontology-77#Deposits"/>
        <hasComAcc rdf:resource="http://www.semanticweb.org/kainatansar/ontologies/2018/10/untitled-ontology-77#ComAccount"/>
        <hasDepFrq1D rdf:datatype="http://www.w3.org/2001/XMLSchema#float">2.0</hasDepFrq1D>
        <hasSumOfDeposit1D rdf:datatype="http://www.w3.org/2001/XMLSchema#float">3763.0</hasSumOfDeposit1D>
    </owl:NamedIndividual>
    


    <!-- http://www.semanticweb.org/kainatansar/ontologies/2018/10/untitled-ontology-77#Transaction_1000 -->

    <owl:NamedIndividual rdf:about="http://www.semanticweb.org/kainatansar/ontologies/2018/10/untitled-ontology-77#Transaction_1000">
        <rdf:type rdf:resource="http://www.semanticweb.org/kainatansar/ontologies/2018/10/untitled-ontology-77#Deposits"/>
        <hasComAcc rdf:resource="http://www.semanticweb.org/kainatansar/ontologies/2018/10/untitled-ontology-77#ComAccount"/>
        <hasDepFrq1D rdf:datatype="http://www.w3.org/2001/XMLSchema#float">1.0</hasDepFrq1D>
        <hasSumOfDeposit1D rdf:datatype="http://www.w3.org/2001/XMLSchema#float">539.0</hasSumOfDeposit1D>
    </owl:NamedIndividual>
    


    <!-- http://www.semanticweb.org/kainatansar/ontologies/2018/10/untitled-ontology-77#Transaction_1001 -->

    <owl:NamedIndividual rdf:about="http://www.semanticweb.org/kainatansar/ontologies/2018/10/untitled-ontology-77#Transaction_1001">
        <rdf:type rdf:resource="http://www.semanticweb.org/kainatansar/ontologies/2018/10/untitled-ontology-77#Deposits"/>
        <hasComAcc rdf:resource="http://www.semanticweb.org/kainatansar/ontologies/2018/10/untitled-ontology-77#ComAccount"/>
        <hasDepFrq1D rdf:datatype="http://www.w3.org/2001/XMLSchema#float">3.0</hasDepFrq1D>
        <hasSumOfDeposit1D rdf:datatype="http://www.w3.org/2001/XMLSchema#float">15156.0</hasSumOfDeposit1D>
    </owl:NamedIndividual>
    


    <!-- http://www.semanticweb.org/kainatansar/ontologies/2018/10/untitled-ontology-77#Transaction_1002 -->

    <owl:NamedIndividual rdf:about="http://www.semanticweb.org/kainatansar/ontologies/2018/10/untitled-ontology-77#Transaction_1002">
        <rdf:type rdf:resource="http://www.semanticweb.org/kainatansar/ontologies/2018/10/untitled-ontology-77#Deposits"/>
        <hasComAcc rdf:resource="http://www.semanticweb.org/kainatansar/ontologies/2018/10/untitled-ontology-77#ComAccount"/>
        <hasDepFrq1D rdf:datatype="http://www.w3.org/2001/XMLSchema#float">1.0</hasDepFrq1D>
        <hasSumOfDeposit1D rdf:datatype="http://www.w3.org/2001/XMLSchema#float">8236.0</hasSumOfDeposit1D>
    </owl:NamedIndividual>
    


    <!-- http://www.semanticweb.org/kainatansar/ontologies/2018/10/untitled-ontology-77#Transaction_1005 -->

    <owl:NamedIndividual rdf:about="http://www.semanticweb.org/kainatansar/ontologies/2018/10/untitled-ontology-77#Transaction_1005">
        <rdf:type rdf:resource="http://www.semanticweb.org/kainatansar/ontologies/2018/10/untitled-ontology-77#Deposits"/>
        <hasComAcc rdf:resource="http://www.semanticweb.org/kainatansar/ontologies/2018/10/untitled-ontology-77#ComAccount"/>
        <hasDepFrq1D rdf:datatype="http://www.w3.org/2001/XMLSchema#float">3.0</hasDepFrq1D>
        <hasSumOfDeposit1D rdf:datatype="http://www.w3.org/2001/XMLSchema#float">4986.72</hasSumOfDeposit1D>
    </owl:NamedIndividual>
    


    <!-- http://www.semanticweb.org/kainatansar/ontologies/2018/10/untitled-ontology-77#Transaction_1006 -->

    <owl:NamedIndividual rdf:about="http://www.semanticweb.org/kainatansar/ontologies/2018/10/untitled-ontology-77#Transaction_1006">
        <rdf:type rdf:resource="http://www.semanticweb.org/kainatansar/ontologies/2018/10/untitled-ontology-77#Deposits"/>
        <hasComAcc rdf:resource="http://www.semanticweb.org/kainatansar/ontologies/2018/10/untitled-ontology-77#ComAccount"/>
        <hasDepFrq1D rdf:datatype="http://www.w3.org/2001/XMLSchema#float">2.0</hasDepFrq1D>
        <hasSumOfDeposit1D rdf:datatype="http://www.w3.org/2001/XMLSchema#float">0.0</hasSumOfDeposit1D>
    </owl:NamedIndividual>
    


    <!-- http://www.semanticweb.org/kainatansar/ontologies/2018/10/untitled-ontology-77#Transaction_1007 -->

    <owl:NamedIndividual rdf:about="http://www.semanticweb.org/kainatansar/ontologies/2018/10/untitled-ontology-77#Transaction_1007">
        <rdf:type rdf:resource="http://www.semanticweb.org/kainatansar/ontologies/2018/10/untitled-ontology-77#Deposits"/>
        <hasComAcc rdf:resource="http://www.semanticweb.org/kainatansar/ontologies/2018/10/untitled-ontology-77#ComAccount"/>
        <hasDepFrq1D rdf:datatype="http://www.w3.org/2001/XMLSchema#float">3.0</hasDepFrq1D>
        <hasSumOfDeposit1D rdf:datatype="http://www.w3.org/2001/XMLSchema#float">0.0</hasSumOfDeposit1D>
    </owl:NamedIndividual>
    


    <!-- http://www.semanticweb.org/kainatansar/ontologies/2018/10/untitled-ontology-77#Transaction_1008 -->

    <owl:NamedIndividual rdf:about="http://www.semanticweb.org/kainatansar/ontologies/2018/10/untitled-ontology-77#Transaction_1008">
        <rdf:type rdf:resource="http://www.semanticweb.org/kainatansar/ontologies/2018/10/untitled-ontology-77#Deposits"/>
        <hasComAcc rdf:resource="http://www.semanticweb.org/kainatansar/ontologies/2018/10/untitled-ontology-77#ComAccount"/>
        <hasDepFrq1D rdf:datatype="http://www.w3.org/2001/XMLSchema#float">1.0</hasDepFrq1D>
        <hasSumOfDeposit1D rdf:datatype="http://www.w3.org/2001/XMLSchema#float">86078.0</hasSumOfDeposit1D>
    </owl:NamedIndividual>
    


    <!-- http://www.semanticweb.org/kainatansar/ontologies/2018/10/untitled-ontology-77#Transaction_1009 -->

    <owl:NamedIndividual rdf:about="http://www.semanticweb.org/kainatansar/ontologies/2018/10/untitled-ontology-77#Transaction_1009">
        <rdf:type rdf:resource="http://www.semanticweb.org/kainatansar/ontologies/2018/10/untitled-ontology-77#Deposits"/>
        <hasComAcc rdf:resource="http://www.semanticweb.org/kainatansar/ontologies/2018/10/untitled-ontology-77#ComAccount"/>
        <hasDepFrq1D rdf:datatype="http://www.w3.org/2001/XMLSchema#float">3.0</hasDepFrq1D>
        <hasSumOfDeposit1D rdf:datatype="http://www.w3.org/2001/XMLSchema#float">41025.0</hasSumOfDeposit1D>
    </owl:NamedIndividual>
    


    <!-- http://www.semanticweb.org/kainatansar/ontologies/2018/10/untitled-ontology-77#Transaction_101 -->

    <owl:NamedIndividual rdf:about="http://www.semanticweb.org/kainatansar/ontologies/2018/10/untitled-ontology-77#Transaction_101">
        <rdf:type rdf:resource="http://www.semanticweb.org/kainatansar/ontologies/2018/10/untitled-ontology-77#Deposits"/>
        <hasComAcc rdf:resource="http://www.semanticweb.org/kainatansar/ontologies/2018/10/untitled-ontology-77#ComAccount"/>
        <hasDepFrq1D rdf:datatype="http://www.w3.org/2001/XMLSchema#float">1.0</hasDepFrq1D>
        <hasDepFrq7Ds rdf:datatype="http://www.w3.org/2001/XMLSchema#float">4.0</hasDepFrq7Ds>
        <hasSumOfDeposit1D rdf:datatype="http://www.w3.org/2001/XMLSchema#float">19869.0</hasSumOfDeposit1D>
        <hasSumOfDeposit7Ds rdf:datatype="http://www.w3.org/2001/XMLSchema#float">13000.0</hasSumOfDeposit7Ds>
    </owl:NamedIndividual>
    


    <!-- http://www.semanticweb.org/kainatansar/ontologies/2018/10/untitled-ontology-77#Transaction_1010 -->

    <owl:NamedIndividual rdf:about="http://www.semanticweb.org/kainatansar/ontologies/2018/10/untitled-ontology-77#Transaction_1010">
        <rdf:type rdf:resource="http://www.semanticweb.org/kainatansar/ontologies/2018/10/untitled-ontology-77#Deposits"/>
        <hasComAcc rdf:resource="http://www.semanticweb.org/kainatansar/ontologies/2018/10/untitled-ontology-77#ComAccount"/>
        <hasDepFrq1D rdf:datatype="http://www.w3.org/2001/XMLSchema#float">2.0</hasDepFrq1D>
        <hasSumOfDeposit1D rdf:datatype="http://www.w3.org/2001/XMLSchema#float">50950.0</hasSumOfDeposit1D>
    </owl:NamedIndividual>
    


    <!-- http://www.semanticweb.org/kainatansar/ontologies/2018/10/untitled-ontology-77#Transaction_1011 -->

    <owl:NamedIndividual rdf:about="http://www.semanticweb.org/kainatansar/ontologies/2018/10/untitled-ontology-77#Transaction_1011">
        <rdf:type rdf:resource="http://www.semanticweb.org/kainatansar/ontologies/2018/10/untitled-ontology-77#Deposits"/>
        <hasComAcc rdf:resource="http://www.semanticweb.org/kainatansar/ontologies/2018/10/untitled-ontology-77#ComAccount"/>
        <hasDepFrq1D rdf:datatype="http://www.w3.org/2001/XMLSchema#float">1.0</hasDepFrq1D>
        <hasSumOfDeposit1D rdf:datatype="http://www.w3.org/2001/XMLSchema#float">4094.0</hasSumOfDeposit1D>
    </owl:NamedIndividual>
    


    <!-- http://www.semanticweb.org/kainatansar/ontologies/2018/10/untitled-ontology-77#Transaction_1012 -->

    <owl:NamedIndividual rdf:about="http://www.semanticweb.org/kainatansar/ontologies/2018/10/untitled-ontology-77#Transaction_1012">
        <rdf:type rdf:resource="http://www.semanticweb.org/kainatansar/ontologies/2018/10/untitled-ontology-77#Deposits"/>
        <hasComAcc rdf:resource="http://www.semanticweb.org/kainatansar/ontologies/2018/10/untitled-ontology-77#ComAccount"/>
        <hasDepFrq1D rdf:datatype="http://www.w3.org/2001/XMLSchema#float">1.0</hasDepFrq1D>
        <hasSumOfDeposit1D rdf:datatype="http://www.w3.org/2001/XMLSchema#float">38372.2</hasSumOfDeposit1D>
    </owl:NamedIndividual>
    


    <!-- http://www.semanticweb.org/kainatansar/ontologies/2018/10/untitled-ontology-77#Transaction_1014 -->

    <owl:NamedIndividual rdf:about="http://www.semanticweb.org/kainatansar/ontologies/2018/10/untitled-ontology-77#Transaction_1014">
        <rdf:type rdf:resource="http://www.semanticweb.org/kainatansar/ontologies/2018/10/untitled-ontology-77#Deposits"/>
        <hasComAcc rdf:resource="http://www.semanticweb.org/kainatansar/ontologies/2018/10/untitled-ontology-77#ComAccount"/>
        <hasDepFrq1D rdf:datatype="http://www.w3.org/2001/XMLSchema#float">2.0</hasDepFrq1D>
        <hasSumOfDeposit1D rdf:datatype="http://www.w3.org/2001/XMLSchema#float">102672.0</hasSumOfDeposit1D>
    </owl:NamedIndividual>
    


    <!-- http://www.semanticweb.org/kainatansar/ontologies/2018/10/untitled-ontology-77#Transaction_1015 -->

    <owl:NamedIndividual rdf:about="http://www.semanticweb.org/kainatansar/ontologies/2018/10/untitled-ontology-77#Transaction_1015">
        <rdf:type rdf:resource="http://www.semanticweb.org/kainatansar/ontologies/2018/10/untitled-ontology-77#Deposits"/>
        <hasComAcc rdf:resource="http://www.semanticweb.org/kainatansar/ontologies/2018/10/untitled-ontology-77#ComAccount"/>
        <hasDepFrq1D rdf:datatype="http://www.w3.org/2001/XMLSchema#float">3.0</hasDepFrq1D>
        <hasSumOfDeposit1D rdf:datatype="http://www.w3.org/2001/XMLSchema#float">139873.0</hasSumOfDeposit1D>
    </owl:NamedIndividual>
    


    <!-- http://www.semanticweb.org/kainatansar/ontologies/2018/10/untitled-ontology-77#Transaction_1016 -->

    <owl:NamedIndividual rdf:about="http://www.semanticweb.org/kainatansar/ontologies/2018/10/untitled-ontology-77#Transaction_1016">
        <rdf:type rdf:resource="http://www.semanticweb.org/kainatansar/ontologies/2018/10/untitled-ontology-77#Deposits"/>
        <hasComAcc rdf:resource="http://www.semanticweb.org/kainatansar/ontologies/2018/10/untitled-ontology-77#ComAccount"/>
        <hasDepFrq1D rdf:datatype="http://www.w3.org/2001/XMLSchema#float">2.0</hasDepFrq1D>
        <hasSumOfDeposit1D rdf:datatype="http://www.w3.org/2001/XMLSchema#float">546.0</hasSumOfDeposit1D>
    </owl:NamedIndividual>
    


    <!-- http://www.semanticweb.org/kainatansar/ontologies/2018/10/untitled-ontology-77#Transaction_1017 -->

    <owl:NamedIndividual rdf:about="http://www.semanticweb.org/kainatansar/ontologies/2018/10/untitled-ontology-77#Transaction_1017">
        <rdf:type rdf:resource="http://www.semanticweb.org/kainatansar/ontologies/2018/10/untitled-ontology-77#Deposits"/>
        <hasComAcc rdf:resource="http://www.semanticweb.org/kainatansar/ontologies/2018/10/untitled-ontology-77#ComAccount"/>
        <hasDepFrq1D rdf:datatype="http://www.w3.org/2001/XMLSchema#float">1.0</hasDepFrq1D>
        <hasSumOfDeposit1D rdf:datatype="http://www.w3.org/2001/XMLSchema#float">105389.0</hasSumOfDeposit1D>
    </owl:NamedIndividual>
    


    <!-- http://www.semanticweb.org/kainatansar/ontologies/2018/10/untitled-ontology-77#Transaction_1019 -->

    <owl:NamedIndividual rdf:about="http://www.semanticweb.org/kainatansar/ontologies/2018/10/untitled-ontology-77#Transaction_1019">
        <rdf:type rdf:resource="http://www.semanticweb.org/kainatansar/ontologies/2018/10/untitled-ontology-77#Deposits"/>
        <hasComAcc rdf:resource="http://www.semanticweb.org/kainatansar/ontologies/2018/10/untitled-ontology-77#ComAccount"/>
        <hasDepFrq1D rdf:datatype="http://www.w3.org/2001/XMLSchema#float">3.0</hasDepFrq1D>
        <hasSumOfDeposit1D rdf:datatype="http://www.w3.org/2001/XMLSchema#float">159791.0</hasSumOfDeposit1D>
    </owl:NamedIndividual>
    


    <!-- http://www.semanticweb.org/kainatansar/ontologies/2018/10/untitled-ontology-77#Transaction_102 -->

    <owl:NamedIndividual rdf:about="http://www.semanticweb.org/kainatansar/ontologies/2018/10/untitled-ontology-77#Transaction_102">
        <rdf:type rdf:resource="http://www.semanticweb.org/kainatansar/ontologies/2018/10/untitled-ontology-77#Deposits"/>
        <hasComAcc rdf:resource="http://www.semanticweb.org/kainatansar/ontologies/2018/10/untitled-ontology-77#ComAccount"/>
        <hasDepFrq1D rdf:datatype="http://www.w3.org/2001/XMLSchema#float">2.0</hasDepFrq1D>
        <hasDepFrq7Ds rdf:datatype="http://www.w3.org/2001/XMLSchema#float">5.0</hasDepFrq7Ds>
        <hasSumOfDeposit1D rdf:datatype="http://www.w3.org/2001/XMLSchema#float">71636.0</hasSumOfDeposit1D>
        <hasSumOfDeposit7Ds rdf:datatype="http://www.w3.org/2001/XMLSchema#float">14000.0</hasSumOfDeposit7Ds>
    </owl:NamedIndividual>
    


    <!-- http://www.semanticweb.org/kainatansar/ontologies/2018/10/untitled-ontology-77#Transaction_1021 -->

    <owl:NamedIndividual rdf:about="http://www.semanticweb.org/kainatansar/ontologies/2018/10/untitled-ontology-77#Transaction_1021">
        <rdf:type rdf:resource="http://www.semanticweb.org/kainatansar/ontologies/2018/10/untitled-ontology-77#Deposits"/>
        <hasComAcc rdf:resource="http://www.semanticweb.org/kainatansar/ontologies/2018/10/untitled-ontology-77#ComAccount"/>
        <hasDepFrq1D rdf:datatype="http://www.w3.org/2001/XMLSchema#float">1.0</hasDepFrq1D>
        <hasSumOfDeposit1D rdf:datatype="http://www.w3.org/2001/XMLSchema#float">20210.0</hasSumOfDeposit1D>
    </owl:NamedIndividual>
    


    <!-- http://www.semanticweb.org/kainatansar/ontologies/2018/10/untitled-ontology-77#Transaction_1022 -->

    <owl:NamedIndividual rdf:about="http://www.semanticweb.org/kainatansar/ontologies/2018/10/untitled-ontology-77#Transaction_1022">
        <rdf:type rdf:resource="http://www.semanticweb.org/kainatansar/ontologies/2018/10/untitled-ontology-77#Deposits"/>
        <hasComAcc rdf:resource="http://www.semanticweb.org/kainatansar/ontologies/2018/10/untitled-ontology-77#ComAccount"/>
        <hasDepFrq1D rdf:datatype="http://www.w3.org/2001/XMLSchema#float">1.0</hasDepFrq1D>
        <hasSumOfDeposit1D rdf:datatype="http://www.w3.org/2001/XMLSchema#float">30853.2</hasSumOfDeposit1D>
    </owl:NamedIndividual>
    


    <!-- http://www.semanticweb.org/kainatansar/ontologies/2018/10/untitled-ontology-77#Transaction_1024 -->

    <owl:NamedIndividual rdf:about="http://www.semanticweb.org/kainatansar/ontologies/2018/10/untitled-ontology-77#Transaction_1024">
        <rdf:type rdf:resource="http://www.semanticweb.org/kainatansar/ontologies/2018/10/untitled-ontology-77#Deposits"/>
        <hasComAcc rdf:resource="http://www.semanticweb.org/kainatansar/ontologies/2018/10/untitled-ontology-77#ComAccount"/>
        <hasDepFrq1D rdf:datatype="http://www.w3.org/2001/XMLSchema#float">1.0</hasDepFrq1D>
        <hasSumOfDeposit1D rdf:datatype="http://www.w3.org/2001/XMLSchema#float">10931.0</hasSumOfDeposit1D>
    </owl:NamedIndividual>
    


    <!-- http://www.semanticweb.org/kainatansar/ontologies/2018/10/untitled-ontology-77#Transaction_1025 -->

    <owl:NamedIndividual rdf:about="http://www.semanticweb.org/kainatansar/ontologies/2018/10/untitled-ontology-77#Transaction_1025">
        <rdf:type rdf:resource="http://www.semanticweb.org/kainatansar/ontologies/2018/10/untitled-ontology-77#Deposits"/>
        <hasComAcc rdf:resource="http://www.semanticweb.org/kainatansar/ontologies/2018/10/untitled-ontology-77#ComAccount"/>
        <hasDepFrq1D rdf:datatype="http://www.w3.org/2001/XMLSchema#float">1.0</hasDepFrq1D>
        <hasSumOfDeposit1D rdf:datatype="http://www.w3.org/2001/XMLSchema#float">653735.0</hasSumOfDeposit1D>
    </owl:NamedIndividual>
    


    <!-- http://www.semanticweb.org/kainatansar/ontologies/2018/10/untitled-ontology-77#Transaction_1026 -->

    <owl:NamedIndividual rdf:about="http://www.semanticweb.org/kainatansar/ontologies/2018/10/untitled-ontology-77#Transaction_1026">
        <rdf:type rdf:resource="http://www.semanticweb.org/kainatansar/ontologies/2018/10/untitled-ontology-77#Deposits"/>
        <hasComAcc rdf:resource="http://www.semanticweb.org/kainatansar/ontologies/2018/10/untitled-ontology-77#ComAccount"/>
        <hasDepFrq1D rdf:datatype="http://www.w3.org/2001/XMLSchema#float">2.0</hasDepFrq1D>
        <hasSumOfDeposit1D rdf:datatype="http://www.w3.org/2001/XMLSchema#float">10776.0</hasSumOfDeposit1D>
    </owl:NamedIndividual>
    


    <!-- http://www.semanticweb.org/kainatansar/ontologies/2018/10/untitled-ontology-77#Transaction_1027 -->

    <owl:NamedIndividual rdf:about="http://www.semanticweb.org/kainatansar/ontologies/2018/10/untitled-ontology-77#Transaction_1027">
        <rdf:type rdf:resource="http://www.semanticweb.org/kainatansar/ontologies/2018/10/untitled-ontology-77#Deposits"/>
        <hasComAcc rdf:resource="http://www.semanticweb.org/kainatansar/ontologies/2018/10/untitled-ontology-77#ComAccount"/>
        <hasDepFrq1D rdf:datatype="http://www.w3.org/2001/XMLSchema#float">1.0</hasDepFrq1D>
        <hasSumOfDeposit1D rdf:datatype="http://www.w3.org/2001/XMLSchema#float">1302.0</hasSumOfDeposit1D>
    </owl:NamedIndividual>
    


    <!-- http://www.semanticweb.org/kainatansar/ontologies/2018/10/untitled-ontology-77#Transaction_1028 -->

    <owl:NamedIndividual rdf:about="http://www.semanticweb.org/kainatansar/ontologies/2018/10/untitled-ontology-77#Transaction_1028">
        <rdf:type rdf:resource="http://www.semanticweb.org/kainatansar/ontologies/2018/10/untitled-ontology-77#Deposits"/>
        <hasComAcc rdf:resource="http://www.semanticweb.org/kainatansar/ontologies/2018/10/untitled-ontology-77#ComAccount"/>
        <hasDepFrq1D rdf:datatype="http://www.w3.org/2001/XMLSchema#float">1.0</hasDepFrq1D>
        <hasSumOfDeposit1D rdf:datatype="http://www.w3.org/2001/XMLSchema#float">255488.0</hasSumOfDeposit1D>
    </owl:NamedIndividual>
    


    <!-- http://www.semanticweb.org/kainatansar/ontologies/2018/10/untitled-ontology-77#Transaction_1029 -->

    <owl:NamedIndividual rdf:about="http://www.semanticweb.org/kainatansar/ontologies/2018/10/untitled-ontology-77#Transaction_1029">
        <rdf:type rdf:resource="http://www.semanticweb.org/kainatansar/ontologies/2018/10/untitled-ontology-77#Deposits"/>
        <hasComAcc rdf:resource="http://www.semanticweb.org/kainatansar/ontologies/2018/10/untitled-ontology-77#ComAccount"/>
        <hasDepFrq1D rdf:datatype="http://www.w3.org/2001/XMLSchema#float">2.0</hasDepFrq1D>
        <hasSumOfDeposit1D rdf:datatype="http://www.w3.org/2001/XMLSchema#float">18417.0</hasSumOfDeposit1D>
    </owl:NamedIndividual>
    


    <!-- http://www.semanticweb.org/kainatansar/ontologies/2018/10/untitled-ontology-77#Transaction_103 -->

    <owl:NamedIndividual rdf:about="http://www.semanticweb.org/kainatansar/ontologies/2018/10/untitled-ontology-77#Transaction_103">
        <rdf:type rdf:resource="http://www.semanticweb.org/kainatansar/ontologies/2018/10/untitled-ontology-77#Deposits"/>
        <hasComAcc rdf:resource="http://www.semanticweb.org/kainatansar/ontologies/2018/10/untitled-ontology-77#ComAccount"/>
        <hasDepFrq1D rdf:datatype="http://www.w3.org/2001/XMLSchema#float">1.0</hasDepFrq1D>
        <hasSumOfDeposit1D rdf:datatype="http://www.w3.org/2001/XMLSchema#float">83084.0</hasSumOfDeposit1D>
    </owl:NamedIndividual>
    


    <!-- http://www.semanticweb.org/kainatansar/ontologies/2018/10/untitled-ontology-77#Transaction_1030 -->

    <owl:NamedIndividual rdf:about="http://www.semanticweb.org/kainatansar/ontologies/2018/10/untitled-ontology-77#Transaction_1030">
        <rdf:type rdf:resource="http://www.semanticweb.org/kainatansar/ontologies/2018/10/untitled-ontology-77#Deposits"/>
        <hasComAcc rdf:resource="http://www.semanticweb.org/kainatansar/ontologies/2018/10/untitled-ontology-77#ComAccount"/>
        <hasDepFrq1D rdf:datatype="http://www.w3.org/2001/XMLSchema#float">1.0</hasDepFrq1D>
        <hasSumOfDeposit1D rdf:datatype="http://www.w3.org/2001/XMLSchema#float">16482.0</hasSumOfDeposit1D>
    </owl:NamedIndividual>
    


    <!-- http://www.semanticweb.org/kainatansar/ontologies/2018/10/untitled-ontology-77#Transaction_1032 -->

    <owl:NamedIndividual rdf:about="http://www.semanticweb.org/kainatansar/ontologies/2018/10/untitled-ontology-77#Transaction_1032">
        <rdf:type rdf:resource="http://www.semanticweb.org/kainatansar/ontologies/2018/10/untitled-ontology-77#Deposits"/>
        <hasComAcc rdf:resource="http://www.semanticweb.org/kainatansar/ontologies/2018/10/untitled-ontology-77#ComAccount"/>
        <hasDepFrq1D rdf:datatype="http://www.w3.org/2001/XMLSchema#float">1.0</hasDepFrq1D>
        <hasSumOfDeposit1D rdf:datatype="http://www.w3.org/2001/XMLSchema#float">22626.55</hasSumOfDeposit1D>
    </owl:NamedIndividual>
    


    <!-- http://www.semanticweb.org/kainatansar/ontologies/2018/10/untitled-ontology-77#Transaction_1033 -->

    <owl:NamedIndividual rdf:about="http://www.semanticweb.org/kainatansar/ontologies/2018/10/untitled-ontology-77#Transaction_1033">
        <rdf:type rdf:resource="http://www.semanticweb.org/kainatansar/ontologies/2018/10/untitled-ontology-77#Deposits"/>
        <hasComAcc rdf:resource="http://www.semanticweb.org/kainatansar/ontologies/2018/10/untitled-ontology-77#ComAccount"/>
        <hasDepFrq1D rdf:datatype="http://www.w3.org/2001/XMLSchema#float">3.0</hasDepFrq1D>
        <hasSumOfDeposit1D rdf:datatype="http://www.w3.org/2001/XMLSchema#float">19890.19</hasSumOfDeposit1D>
    </owl:NamedIndividual>
    


    <!-- http://www.semanticweb.org/kainatansar/ontologies/2018/10/untitled-ontology-77#Transaction_1034 -->

    <owl:NamedIndividual rdf:about="http://www.semanticweb.org/kainatansar/ontologies/2018/10/untitled-ontology-77#Transaction_1034">
        <rdf:type rdf:resource="http://www.semanticweb.org/kainatansar/ontologies/2018/10/untitled-ontology-77#Deposits"/>
        <hasComAcc rdf:resource="http://www.semanticweb.org/kainatansar/ontologies/2018/10/untitled-ontology-77#ComAccount"/>
        <hasDepFrq1D rdf:datatype="http://www.w3.org/2001/XMLSchema#float">2.0</hasDepFrq1D>
        <hasSumOfDeposit1D rdf:datatype="http://www.w3.org/2001/XMLSchema#float">13860.27</hasSumOfDeposit1D>
    </owl:NamedIndividual>
    


    <!-- http://www.semanticweb.org/kainatansar/ontologies/2018/10/untitled-ontology-77#Transaction_1035 -->

    <owl:NamedIndividual rdf:about="http://www.semanticweb.org/kainatansar/ontologies/2018/10/untitled-ontology-77#Transaction_1035">
        <rdf:type rdf:resource="http://www.semanticweb.org/kainatansar/ontologies/2018/10/untitled-ontology-77#Deposits"/>
        <hasComAcc rdf:resource="http://www.semanticweb.org/kainatansar/ontologies/2018/10/untitled-ontology-77#ComAccount"/>
        <hasDepFrq1D rdf:datatype="http://www.w3.org/2001/XMLSchema#float">3.0</hasDepFrq1D>
        <hasSumOfDeposit1D rdf:datatype="http://www.w3.org/2001/XMLSchema#float">112421.0</hasSumOfDeposit1D>
    </owl:NamedIndividual>
    


    <!-- http://www.semanticweb.org/kainatansar/ontologies/2018/10/untitled-ontology-77#Transaction_1036 -->

    <owl:NamedIndividual rdf:about="http://www.semanticweb.org/kainatansar/ontologies/2018/10/untitled-ontology-77#Transaction_1036">
        <rdf:type rdf:resource="http://www.semanticweb.org/kainatansar/ontologies/2018/10/untitled-ontology-77#Deposits"/>
        <hasComAcc rdf:resource="http://www.semanticweb.org/kainatansar/ontologies/2018/10/untitled-ontology-77#ComAccount"/>
        <hasDepFrq1D rdf:datatype="http://www.w3.org/2001/XMLSchema#float">3.0</hasDepFrq1D>
        <hasSumOfDeposit1D rdf:datatype="http://www.w3.org/2001/XMLSchema#float">14528.0</hasSumOfDeposit1D>
    </owl:NamedIndividual>
    


    <!-- http://www.semanticweb.org/kainatansar/ontologies/2018/10/untitled-ontology-77#Transaction_1037 -->

    <owl:NamedIndividual rdf:about="http://www.semanticweb.org/kainatansar/ontologies/2018/10/untitled-ontology-77#Transaction_1037">
        <rdf:type rdf:resource="http://www.semanticweb.org/kainatansar/ontologies/2018/10/untitled-ontology-77#Deposits"/>
        <hasComAcc rdf:resource="http://www.semanticweb.org/kainatansar/ontologies/2018/10/untitled-ontology-77#ComAccount"/>
        <hasDepFrq1D rdf:datatype="http://www.w3.org/2001/XMLSchema#float">3.0</hasDepFrq1D>
        <hasSumOfDeposit1D rdf:datatype="http://www.w3.org/2001/XMLSchema#float">5386.0</hasSumOfDeposit1D>
    </owl:NamedIndividual>
    


    <!-- http://www.semanticweb.org/kainatansar/ontologies/2018/10/untitled-ontology-77#Transaction_1039 -->

    <owl:NamedIndividual rdf:about="http://www.semanticweb.org/kainatansar/ontologies/2018/10/untitled-ontology-77#Transaction_1039">
        <rdf:type rdf:resource="http://www.semanticweb.org/kainatansar/ontologies/2018/10/untitled-ontology-77#Deposits"/>
        <hasComAcc rdf:resource="http://www.semanticweb.org/kainatansar/ontologies/2018/10/untitled-ontology-77#ComAccount"/>
        <hasDepFrq1D rdf:datatype="http://www.w3.org/2001/XMLSchema#float">2.0</hasDepFrq1D>
        <hasSumOfDeposit1D rdf:datatype="http://www.w3.org/2001/XMLSchema#float">21495.0</hasSumOfDeposit1D>
    </owl:NamedIndividual>
    


    <!-- http://www.semanticweb.org/kainatansar/ontologies/2018/10/untitled-ontology-77#Transaction_104 -->

    <owl:NamedIndividual rdf:about="http://www.semanticweb.org/kainatansar/ontologies/2018/10/untitled-ontology-77#Transaction_104">
        <rdf:type rdf:resource="http://www.semanticweb.org/kainatansar/ontologies/2018/10/untitled-ontology-77#Deposits"/>
        <hasComAcc rdf:resource="http://www.semanticweb.org/kainatansar/ontologies/2018/10/untitled-ontology-77#ComAccount"/>
        <hasDepFrq1D rdf:datatype="http://www.w3.org/2001/XMLSchema#float">2.0</hasDepFrq1D>
        <hasSumOfDeposit1D rdf:datatype="http://www.w3.org/2001/XMLSchema#float">204237.0</hasSumOfDeposit1D>
    </owl:NamedIndividual>
    


    <!-- http://www.semanticweb.org/kainatansar/ontologies/2018/10/untitled-ontology-77#Transaction_1040 -->

    <owl:NamedIndividual rdf:about="http://www.semanticweb.org/kainatansar/ontologies/2018/10/untitled-ontology-77#Transaction_1040">
        <rdf:type rdf:resource="http://www.semanticweb.org/kainatansar/ontologies/2018/10/untitled-ontology-77#Deposits"/>
        <hasComAcc rdf:resource="http://www.semanticweb.org/kainatansar/ontologies/2018/10/untitled-ontology-77#ComAccount"/>
        <hasDepFrq1D rdf:datatype="http://www.w3.org/2001/XMLSchema#float">1.0</hasDepFrq1D>
        <hasSumOfDeposit1D rdf:datatype="http://www.w3.org/2001/XMLSchema#float">13420.84</hasSumOfDeposit1D>
    </owl:NamedIndividual>
    


    <!-- http://www.semanticweb.org/kainatansar/ontologies/2018/10/untitled-ontology-77#Transaction_1042 -->

    <owl:NamedIndividual rdf:about="http://www.semanticweb.org/kainatansar/ontologies/2018/10/untitled-ontology-77#Transaction_1042">
        <rdf:type rdf:resource="http://www.semanticweb.org/kainatansar/ontologies/2018/10/untitled-ontology-77#Deposits"/>
        <hasComAcc rdf:resource="http://www.semanticweb.org/kainatansar/ontologies/2018/10/untitled-ontology-77#ComAccount"/>
        <hasDepFrq1D rdf:datatype="http://www.w3.org/2001/XMLSchema#float">2.0</hasDepFrq1D>
        <hasSumOfDeposit1D rdf:datatype="http://www.w3.org/2001/XMLSchema#float">1798.0</hasSumOfDeposit1D>
    </owl:NamedIndividual>
    


    <!-- http://www.semanticweb.org/kainatansar/ontologies/2018/10/untitled-ontology-77#Transaction_1043 -->

    <owl:NamedIndividual rdf:about="http://www.semanticweb.org/kainatansar/ontologies/2018/10/untitled-ontology-77#Transaction_1043">
        <rdf:type rdf:resource="http://www.semanticweb.org/kainatansar/ontologies/2018/10/untitled-ontology-77#Deposits"/>
        <hasComAcc rdf:resource="http://www.semanticweb.org/kainatansar/ontologies/2018/10/untitled-ontology-77#ComAccount"/>
        <hasDepFrq1D rdf:datatype="http://www.w3.org/2001/XMLSchema#float">1.0</hasDepFrq1D>
        <hasSumOfDeposit1D rdf:datatype="http://www.w3.org/2001/XMLSchema#float">22377.0</hasSumOfDeposit1D>
    </owl:NamedIndividual>
    


    <!-- http://www.semanticweb.org/kainatansar/ontologies/2018/10/untitled-ontology-77#Transaction_1044 -->

    <owl:NamedIndividual rdf:about="http://www.semanticweb.org/kainatansar/ontologies/2018/10/untitled-ontology-77#Transaction_1044">
        <rdf:type rdf:resource="http://www.semanticweb.org/kainatansar/ontologies/2018/10/untitled-ontology-77#Deposits"/>
        <hasComAcc rdf:resource="http://www.semanticweb.org/kainatansar/ontologies/2018/10/untitled-ontology-77#ComAccount"/>
        <hasDepFrq1D rdf:datatype="http://www.w3.org/2001/XMLSchema#float">2.0</hasDepFrq1D>
        <hasSumOfDeposit1D rdf:datatype="http://www.w3.org/2001/XMLSchema#float">0.0</hasSumOfDeposit1D>
    </owl:NamedIndividual>
    


    <!-- http://www.semanticweb.org/kainatansar/ontologies/2018/10/untitled-ontology-77#Transaction_1045 -->

    <owl:NamedIndividual rdf:about="http://www.semanticweb.org/kainatansar/ontologies/2018/10/untitled-ontology-77#Transaction_1045">
        <rdf:type rdf:resource="http://www.semanticweb.org/kainatansar/ontologies/2018/10/untitled-ontology-77#Deposits"/>
        <hasComAcc rdf:resource="http://www.semanticweb.org/kainatansar/ontologies/2018/10/untitled-ontology-77#ComAccount"/>
        <hasDepFrq1D rdf:datatype="http://www.w3.org/2001/XMLSchema#float">3.0</hasDepFrq1D>
        <hasSumOfDeposit1D rdf:datatype="http://www.w3.org/2001/XMLSchema#float">8790.0</hasSumOfDeposit1D>
    </owl:NamedIndividual>
    


    <!-- http://www.semanticweb.org/kainatansar/ontologies/2018/10/untitled-ontology-77#Transaction_1046 -->

    <owl:NamedIndividual rdf:about="http://www.semanticweb.org/kainatansar/ontologies/2018/10/untitled-ontology-77#Transaction_1046">
        <rdf:type rdf:resource="http://www.semanticweb.org/kainatansar/ontologies/2018/10/untitled-ontology-77#Deposits"/>
        <hasComAcc rdf:resource="http://www.semanticweb.org/kainatansar/ontologies/2018/10/untitled-ontology-77#ComAccount"/>
        <hasDepFrq1D rdf:datatype="http://www.w3.org/2001/XMLSchema#float">2.0</hasDepFrq1D>
        <hasSumOfDeposit1D rdf:datatype="http://www.w3.org/2001/XMLSchema#float">50396.0</hasSumOfDeposit1D>
    </owl:NamedIndividual>
    


    <!-- http://www.semanticweb.org/kainatansar/ontologies/2018/10/untitled-ontology-77#Transaction_1047 -->

    <owl:NamedIndividual rdf:about="http://www.semanticweb.org/kainatansar/ontologies/2018/10/untitled-ontology-77#Transaction_1047">
        <rdf:type rdf:resource="http://www.semanticweb.org/kainatansar/ontologies/2018/10/untitled-ontology-77#Deposits"/>
        <hasComAcc rdf:resource="http://www.semanticweb.org/kainatansar/ontologies/2018/10/untitled-ontology-77#ComAccount"/>
        <hasDepFrq1D rdf:datatype="http://www.w3.org/2001/XMLSchema#float">1.0</hasDepFrq1D>
        <hasSumOfDeposit1D rdf:datatype="http://www.w3.org/2001/XMLSchema#float">98028.0</hasSumOfDeposit1D>
    </owl:NamedIndividual>
    


    <!-- http://www.semanticweb.org/kainatansar/ontologies/2018/10/untitled-ontology-77#Transaction_1048 -->

    <owl:NamedIndividual rdf:about="http://www.semanticweb.org/kainatansar/ontologies/2018/10/untitled-ontology-77#Transaction_1048">
        <rdf:type rdf:resource="http://www.semanticweb.org/kainatansar/ontologies/2018/10/untitled-ontology-77#Deposits"/>
        <hasComAcc rdf:resource="http://www.semanticweb.org/kainatansar/ontologies/2018/10/untitled-ontology-77#ComAccount"/>
        <hasDepFrq1D rdf:datatype="http://www.w3.org/2001/XMLSchema#float">1.0</hasDepFrq1D>
        <hasSumOfDeposit1D rdf:datatype="http://www.w3.org/2001/XMLSchema#float">1746897.8</hasSumOfDeposit1D>
    </owl:NamedIndividual>
    


    <!-- http://www.semanticweb.org/kainatansar/ontologies/2018/10/untitled-ontology-77#Transaction_105 -->

    <owl:NamedIndividual rdf:about="http://www.semanticweb.org/kainatansar/ontologies/2018/10/untitled-ontology-77#Transaction_105">
        <rdf:type rdf:resource="http://www.semanticweb.org/kainatansar/ontologies/2018/10/untitled-ontology-77#Deposits"/>
        <hasComAcc rdf:resource="http://www.semanticweb.org/kainatansar/ontologies/2018/10/untitled-ontology-77#ComAccount"/>
        <hasDepFrq1D rdf:datatype="http://www.w3.org/2001/XMLSchema#float">2.0</hasDepFrq1D>
        <hasSumOfDeposit1D rdf:datatype="http://www.w3.org/2001/XMLSchema#float">26304.0</hasSumOfDeposit1D>
    </owl:NamedIndividual>
    


    <!-- http://www.semanticweb.org/kainatansar/ontologies/2018/10/untitled-ontology-77#Transaction_1050 -->

    <owl:NamedIndividual rdf:about="http://www.semanticweb.org/kainatansar/ontologies/2018/10/untitled-ontology-77#Transaction_1050">
        <rdf:type rdf:resource="http://www.semanticweb.org/kainatansar/ontologies/2018/10/untitled-ontology-77#Deposits"/>
        <hasComAcc rdf:resource="http://www.semanticweb.org/kainatansar/ontologies/2018/10/untitled-ontology-77#ComAccount"/>
        <hasDepFrq1D rdf:datatype="http://www.w3.org/2001/XMLSchema#float">1.0</hasDepFrq1D>
        <hasSumOfDeposit1D rdf:datatype="http://www.w3.org/2001/XMLSchema#float">14404.0</hasSumOfDeposit1D>
    </owl:NamedIndividual>
    


    <!-- http://www.semanticweb.org/kainatansar/ontologies/2018/10/untitled-ontology-77#Transaction_1051 -->

    <owl:NamedIndividual rdf:about="http://www.semanticweb.org/kainatansar/ontologies/2018/10/untitled-ontology-77#Transaction_1051">
        <rdf:type rdf:resource="http://www.semanticweb.org/kainatansar/ontologies/2018/10/untitled-ontology-77#Deposits"/>
        <hasComAcc rdf:resource="http://www.semanticweb.org/kainatansar/ontologies/2018/10/untitled-ontology-77#ComAccount"/>
        <hasDepFrq1D rdf:datatype="http://www.w3.org/2001/XMLSchema#float">1.0</hasDepFrq1D>
        <hasSumOfDeposit1D rdf:datatype="http://www.w3.org/2001/XMLSchema#float">21745.0</hasSumOfDeposit1D>
    </owl:NamedIndividual>
    


    <!-- http://www.semanticweb.org/kainatansar/ontologies/2018/10/untitled-ontology-77#Transaction_1052 -->

    <owl:NamedIndividual rdf:about="http://www.semanticweb.org/kainatansar/ontologies/2018/10/untitled-ontology-77#Transaction_1052">
        <rdf:type rdf:resource="http://www.semanticweb.org/kainatansar/ontologies/2018/10/untitled-ontology-77#Deposits"/>
        <hasComAcc rdf:resource="http://www.semanticweb.org/kainatansar/ontologies/2018/10/untitled-ontology-77#ComAccount"/>
        <hasDepFrq1D rdf:datatype="http://www.w3.org/2001/XMLSchema#float">2.0</hasDepFrq1D>
        <hasSumOfDeposit1D rdf:datatype="http://www.w3.org/2001/XMLSchema#float">13878.66</hasSumOfDeposit1D>
    </owl:NamedIndividual>
    


    <!-- http://www.semanticweb.org/kainatansar/ontologies/2018/10/untitled-ontology-77#Transaction_1053 -->

    <owl:NamedIndividual rdf:about="http://www.semanticweb.org/kainatansar/ontologies/2018/10/untitled-ontology-77#Transaction_1053">
        <rdf:type rdf:resource="http://www.semanticweb.org/kainatansar/ontologies/2018/10/untitled-ontology-77#Deposits"/>
        <hasComAcc rdf:resource="http://www.semanticweb.org/kainatansar/ontologies/2018/10/untitled-ontology-77#ComAccount"/>
        <hasDepFrq1D rdf:datatype="http://www.w3.org/2001/XMLSchema#float">3.0</hasDepFrq1D>
        <hasSumOfDeposit1D rdf:datatype="http://www.w3.org/2001/XMLSchema#float">6799.42</hasSumOfDeposit1D>
    </owl:NamedIndividual>
    


    <!-- http://www.semanticweb.org/kainatansar/ontologies/2018/10/untitled-ontology-77#Transaction_1054 -->

    <owl:NamedIndividual rdf:about="http://www.semanticweb.org/kainatansar/ontologies/2018/10/untitled-ontology-77#Transaction_1054">
        <rdf:type rdf:resource="http://www.semanticweb.org/kainatansar/ontologies/2018/10/untitled-ontology-77#Deposits"/>
        <hasComAcc rdf:resource="http://www.semanticweb.org/kainatansar/ontologies/2018/10/untitled-ontology-77#ComAccount"/>
        <hasDepFrq1D rdf:datatype="http://www.w3.org/2001/XMLSchema#float">1.0</hasDepFrq1D>
        <hasSumOfDeposit1D rdf:datatype="http://www.w3.org/2001/XMLSchema#float">2347.47</hasSumOfDeposit1D>
    </owl:NamedIndividual>
    


    <!-- http://www.semanticweb.org/kainatansar/ontologies/2018/10/untitled-ontology-77#Transaction_1055 -->

    <owl:NamedIndividual rdf:about="http://www.semanticweb.org/kainatansar/ontologies/2018/10/untitled-ontology-77#Transaction_1055">
        <rdf:type rdf:resource="http://www.semanticweb.org/kainatansar/ontologies/2018/10/untitled-ontology-77#Deposits"/>
        <hasComAcc rdf:resource="http://www.semanticweb.org/kainatansar/ontologies/2018/10/untitled-ontology-77#ComAccount"/>
        <hasDepFrq1D rdf:datatype="http://www.w3.org/2001/XMLSchema#float">2.0</hasDepFrq1D>
        <hasSumOfDeposit1D rdf:datatype="http://www.w3.org/2001/XMLSchema#float">20874.0</hasSumOfDeposit1D>
    </owl:NamedIndividual>
    


    <!-- http://www.semanticweb.org/kainatansar/ontologies/2018/10/untitled-ontology-77#Transaction_1056 -->

    <owl:NamedIndividual rdf:about="http://www.semanticweb.org/kainatansar/ontologies/2018/10/untitled-ontology-77#Transaction_1056">
        <rdf:type rdf:resource="http://www.semanticweb.org/kainatansar/ontologies/2018/10/untitled-ontology-77#Deposits"/>
        <hasComAcc rdf:resource="http://www.semanticweb.org/kainatansar/ontologies/2018/10/untitled-ontology-77#ComAccount"/>
        <hasDepFrq1D rdf:datatype="http://www.w3.org/2001/XMLSchema#float">1.0</hasDepFrq1D>
        <hasSumOfDeposit1D rdf:datatype="http://www.w3.org/2001/XMLSchema#float">27839.46</hasSumOfDeposit1D>
    </owl:NamedIndividual>
    


    <!-- http://www.semanticweb.org/kainatansar/ontologies/2018/10/untitled-ontology-77#Transaction_1057 -->

    <owl:NamedIndividual rdf:about="http://www.semanticweb.org/kainatansar/ontologies/2018/10/untitled-ontology-77#Transaction_1057">
        <rdf:type rdf:resource="http://www.semanticweb.org/kainatansar/ontologies/2018/10/untitled-ontology-77#Deposits"/>
        <hasComAcc rdf:resource="http://www.semanticweb.org/kainatansar/ontologies/2018/10/untitled-ontology-77#ComAccount"/>
        <hasDepFrq1D rdf:datatype="http://www.w3.org/2001/XMLSchema#float">3.0</hasDepFrq1D>
        <hasSumOfDeposit1D rdf:datatype="http://www.w3.org/2001/XMLSchema#float">25083.17</hasSumOfDeposit1D>
    </owl:NamedIndividual>
    


    <!-- http://www.semanticweb.org/kainatansar/ontologies/2018/10/untitled-ontology-77#Transaction_1059 -->

    <owl:NamedIndividual rdf:about="http://www.semanticweb.org/kainatansar/ontologies/2018/10/untitled-ontology-77#Transaction_1059">
        <rdf:type rdf:resource="http://www.semanticweb.org/kainatansar/ontologies/2018/10/untitled-ontology-77#Deposits"/>
        <hasComAcc rdf:resource="http://www.semanticweb.org/kainatansar/ontologies/2018/10/untitled-ontology-77#ComAccount"/>
        <hasDepFrq1D rdf:datatype="http://www.w3.org/2001/XMLSchema#float">1.0</hasDepFrq1D>
        <hasSumOfDeposit1D rdf:datatype="http://www.w3.org/2001/XMLSchema#float">26806.0</hasSumOfDeposit1D>
    </owl:NamedIndividual>
    


    <!-- http://www.semanticweb.org/kainatansar/ontologies/2018/10/untitled-ontology-77#Transaction_106 -->

    <owl:NamedIndividual rdf:about="http://www.semanticweb.org/kainatansar/ontologies/2018/10/untitled-ontology-77#Transaction_106">
        <rdf:type rdf:resource="http://www.semanticweb.org/kainatansar/ontologies/2018/10/untitled-ontology-77#Deposits"/>
        <hasComAcc rdf:resource="http://www.semanticweb.org/kainatansar/ontologies/2018/10/untitled-ontology-77#ComAccount"/>
        <hasDepFrq1D rdf:datatype="http://www.w3.org/2001/XMLSchema#float">2.0</hasDepFrq1D>
        <hasSumOfDeposit1D rdf:datatype="http://www.w3.org/2001/XMLSchema#float">182.0</hasSumOfDeposit1D>
    </owl:NamedIndividual>
    


    <!-- http://www.semanticweb.org/kainatansar/ontologies/2018/10/untitled-ontology-77#Transaction_1061 -->

    <owl:NamedIndividual rdf:about="http://www.semanticweb.org/kainatansar/ontologies/2018/10/untitled-ontology-77#Transaction_1061">
        <rdf:type rdf:resource="http://www.semanticweb.org/kainatansar/ontologies/2018/10/untitled-ontology-77#Deposits"/>
        <hasComAcc rdf:resource="http://www.semanticweb.org/kainatansar/ontologies/2018/10/untitled-ontology-77#ComAccount"/>
        <hasDepFrq1D rdf:datatype="http://www.w3.org/2001/XMLSchema#float">3.0</hasDepFrq1D>
        <hasSumOfDeposit1D rdf:datatype="http://www.w3.org/2001/XMLSchema#float">1362013.4</hasSumOfDeposit1D>
    </owl:NamedIndividual>
    


    <!-- http://www.semanticweb.org/kainatansar/ontologies/2018/10/untitled-ontology-77#Transaction_1062 -->

    <owl:NamedIndividual rdf:about="http://www.semanticweb.org/kainatansar/ontologies/2018/10/untitled-ontology-77#Transaction_1062">
        <rdf:type rdf:resource="http://www.semanticweb.org/kainatansar/ontologies/2018/10/untitled-ontology-77#Deposits"/>
        <hasComAcc rdf:resource="http://www.semanticweb.org/kainatansar/ontologies/2018/10/untitled-ontology-77#ComAccount"/>
        <hasDepFrq1D rdf:datatype="http://www.w3.org/2001/XMLSchema#float">2.0</hasDepFrq1D>
        <hasSumOfDeposit1D rdf:datatype="http://www.w3.org/2001/XMLSchema#float">1356442.9</hasSumOfDeposit1D>
    </owl:NamedIndividual>
    


    <!-- http://www.semanticweb.org/kainatansar/ontologies/2018/10/untitled-ontology-77#Transaction_1063 -->

    <owl:NamedIndividual rdf:about="http://www.semanticweb.org/kainatansar/ontologies/2018/10/untitled-ontology-77#Transaction_1063">
        <rdf:type rdf:resource="http://www.semanticweb.org/kainatansar/ontologies/2018/10/untitled-ontology-77#Deposits"/>
        <hasComAcc rdf:resource="http://www.semanticweb.org/kainatansar/ontologies/2018/10/untitled-ontology-77#ComAccount"/>
        <hasDepFrq1D rdf:datatype="http://www.w3.org/2001/XMLSchema#float">3.0</hasDepFrq1D>
        <hasSumOfDeposit1D rdf:datatype="http://www.w3.org/2001/XMLSchema#float">1347261.0</hasSumOfDeposit1D>
    </owl:NamedIndividual>
    


    <!-- http://www.semanticweb.org/kainatansar/ontologies/2018/10/untitled-ontology-77#Transaction_1064 -->

    <owl:NamedIndividual rdf:about="http://www.semanticweb.org/kainatansar/ontologies/2018/10/untitled-ontology-77#Transaction_1064">
        <rdf:type rdf:resource="http://www.semanticweb.org/kainatansar/ontologies/2018/10/untitled-ontology-77#Deposits"/>
        <hasComAcc rdf:resource="http://www.semanticweb.org/kainatansar/ontologies/2018/10/untitled-ontology-77#ComAccount"/>
        <hasDepFrq1D rdf:datatype="http://www.w3.org/2001/XMLSchema#float">2.0</hasDepFrq1D>
        <hasSumOfDeposit1D rdf:datatype="http://www.w3.org/2001/XMLSchema#float">1346597.6</hasSumOfDeposit1D>
    </owl:NamedIndividual>
    


    <!-- http://www.semanticweb.org/kainatansar/ontologies/2018/10/untitled-ontology-77#Transaction_1065 -->

    <owl:NamedIndividual rdf:about="http://www.semanticweb.org/kainatansar/ontologies/2018/10/untitled-ontology-77#Transaction_1065">
        <rdf:type rdf:resource="http://www.semanticweb.org/kainatansar/ontologies/2018/10/untitled-ontology-77#Deposits"/>
        <hasComAcc rdf:resource="http://www.semanticweb.org/kainatansar/ontologies/2018/10/untitled-ontology-77#ComAccount"/>
        <hasDepFrq1D rdf:datatype="http://www.w3.org/2001/XMLSchema#float">3.0</hasDepFrq1D>
        <hasSumOfDeposit1D rdf:datatype="http://www.w3.org/2001/XMLSchema#float">1345065.2</hasSumOfDeposit1D>
    </owl:NamedIndividual>
    


    <!-- http://www.semanticweb.org/kainatansar/ontologies/2018/10/untitled-ontology-77#Transaction_1066 -->

    <owl:NamedIndividual rdf:about="http://www.semanticweb.org/kainatansar/ontologies/2018/10/untitled-ontology-77#Transaction_1066">
        <rdf:type rdf:resource="http://www.semanticweb.org/kainatansar/ontologies/2018/10/untitled-ontology-77#Deposits"/>
        <hasComAcc rdf:resource="http://www.semanticweb.org/kainatansar/ontologies/2018/10/untitled-ontology-77#ComAccount"/>
        <hasDepFrq1D rdf:datatype="http://www.w3.org/2001/XMLSchema#float">1.0</hasDepFrq1D>
        <hasSumOfDeposit1D rdf:datatype="http://www.w3.org/2001/XMLSchema#float">1343884.8</hasSumOfDeposit1D>
    </owl:NamedIndividual>
    


    <!-- http://www.semanticweb.org/kainatansar/ontologies/2018/10/untitled-ontology-77#Transaction_1067 -->

    <owl:NamedIndividual rdf:about="http://www.semanticweb.org/kainatansar/ontologies/2018/10/untitled-ontology-77#Transaction_1067">
        <rdf:type rdf:resource="http://www.semanticweb.org/kainatansar/ontologies/2018/10/untitled-ontology-77#Deposits"/>
        <hasComAcc rdf:resource="http://www.semanticweb.org/kainatansar/ontologies/2018/10/untitled-ontology-77#ComAccount"/>
        <hasDepFrq1D rdf:datatype="http://www.w3.org/2001/XMLSchema#float">3.0</hasDepFrq1D>
        <hasSumOfDeposit1D rdf:datatype="http://www.w3.org/2001/XMLSchema#float">1335934.4</hasSumOfDeposit1D>
    </owl:NamedIndividual>
    


    <!-- http://www.semanticweb.org/kainatansar/ontologies/2018/10/untitled-ontology-77#Transaction_1068 -->

    <owl:NamedIndividual rdf:about="http://www.semanticweb.org/kainatansar/ontologies/2018/10/untitled-ontology-77#Transaction_1068">
        <rdf:type rdf:resource="http://www.semanticweb.org/kainatansar/ontologies/2018/10/untitled-ontology-77#Deposits"/>
        <hasComAcc rdf:resource="http://www.semanticweb.org/kainatansar/ontologies/2018/10/untitled-ontology-77#ComAccount"/>
        <hasDepFrq1D rdf:datatype="http://www.w3.org/2001/XMLSchema#float">1.0</hasDepFrq1D>
        <hasSumOfDeposit1D rdf:datatype="http://www.w3.org/2001/XMLSchema#float">1330599.6</hasSumOfDeposit1D>
    </owl:NamedIndividual>
    


    <!-- http://www.semanticweb.org/kainatansar/ontologies/2018/10/untitled-ontology-77#Transaction_1069 -->

    <owl:NamedIndividual rdf:about="http://www.semanticweb.org/kainatansar/ontologies/2018/10/untitled-ontology-77#Transaction_1069">
        <rdf:type rdf:resource="http://www.semanticweb.org/kainatansar/ontologies/2018/10/untitled-ontology-77#Deposits"/>
        <hasComAcc rdf:resource="http://www.semanticweb.org/kainatansar/ontologies/2018/10/untitled-ontology-77#ComAccount"/>
        <hasDepFrq1D rdf:datatype="http://www.w3.org/2001/XMLSchema#float">3.0</hasDepFrq1D>
        <hasSumOfDeposit1D rdf:datatype="http://www.w3.org/2001/XMLSchema#float">610733.44</hasSumOfDeposit1D>
    </owl:NamedIndividual>
    


    <!-- http://www.semanticweb.org/kainatansar/ontologies/2018/10/untitled-ontology-77#Transaction_1070 -->

    <owl:NamedIndividual rdf:about="http://www.semanticweb.org/kainatansar/ontologies/2018/10/untitled-ontology-77#Transaction_1070">
        <rdf:type rdf:resource="http://www.semanticweb.org/kainatansar/ontologies/2018/10/untitled-ontology-77#Deposits"/>
        <hasComAcc rdf:resource="http://www.semanticweb.org/kainatansar/ontologies/2018/10/untitled-ontology-77#ComAccount"/>
        <hasDepFrq1D rdf:datatype="http://www.w3.org/2001/XMLSchema#float">1.0</hasDepFrq1D>
        <hasSumOfDeposit1D rdf:datatype="http://www.w3.org/2001/XMLSchema#float">609035.9</hasSumOfDeposit1D>
    </owl:NamedIndividual>
    


    <!-- http://www.semanticweb.org/kainatansar/ontologies/2018/10/untitled-ontology-77#Transaction_1071 -->

    <owl:NamedIndividual rdf:about="http://www.semanticweb.org/kainatansar/ontologies/2018/10/untitled-ontology-77#Transaction_1071">
        <rdf:type rdf:resource="http://www.semanticweb.org/kainatansar/ontologies/2018/10/untitled-ontology-77#Deposits"/>
        <hasComAcc rdf:resource="http://www.semanticweb.org/kainatansar/ontologies/2018/10/untitled-ontology-77#ComAccount"/>
        <hasDepFrq1D rdf:datatype="http://www.w3.org/2001/XMLSchema#float">3.0</hasDepFrq1D>
        <hasSumOfDeposit1D rdf:datatype="http://www.w3.org/2001/XMLSchema#float">608923.3</hasSumOfDeposit1D>
    </owl:NamedIndividual>
    


    <!-- http://www.semanticweb.org/kainatansar/ontologies/2018/10/untitled-ontology-77#Transaction_1074 -->

    <owl:NamedIndividual rdf:about="http://www.semanticweb.org/kainatansar/ontologies/2018/10/untitled-ontology-77#Transaction_1074">
        <rdf:type rdf:resource="http://www.semanticweb.org/kainatansar/ontologies/2018/10/untitled-ontology-77#Deposits"/>
        <hasComAcc rdf:resource="http://www.semanticweb.org/kainatansar/ontologies/2018/10/untitled-ontology-77#ComAccount"/>
        <hasDepFrq1D rdf:datatype="http://www.w3.org/2001/XMLSchema#float">2.0</hasDepFrq1D>
        <hasSumOfDeposit1D rdf:datatype="http://www.w3.org/2001/XMLSchema#float">26411.48</hasSumOfDeposit1D>
    </owl:NamedIndividual>
    


    <!-- http://www.semanticweb.org/kainatansar/ontologies/2018/10/untitled-ontology-77#Transaction_1077 -->

    <owl:NamedIndividual rdf:about="http://www.semanticweb.org/kainatansar/ontologies/2018/10/untitled-ontology-77#Transaction_1077">
        <rdf:type rdf:resource="http://www.semanticweb.org/kainatansar/ontologies/2018/10/untitled-ontology-77#Deposits"/>
        <hasComAcc rdf:resource="http://www.semanticweb.org/kainatansar/ontologies/2018/10/untitled-ontology-77#ComAccount"/>
        <hasDepFrq1D rdf:datatype="http://www.w3.org/2001/XMLSchema#float">3.0</hasDepFrq1D>
        <hasSumOfDeposit1D rdf:datatype="http://www.w3.org/2001/XMLSchema#float">39083.0</hasSumOfDeposit1D>
    </owl:NamedIndividual>
    


    <!-- http://www.semanticweb.org/kainatansar/ontologies/2018/10/untitled-ontology-77#Transaction_1079 -->

    <owl:NamedIndividual rdf:about="http://www.semanticweb.org/kainatansar/ontologies/2018/10/untitled-ontology-77#Transaction_1079">
        <rdf:type rdf:resource="http://www.semanticweb.org/kainatansar/ontologies/2018/10/untitled-ontology-77#Deposits"/>
        <hasComAcc rdf:resource="http://www.semanticweb.org/kainatansar/ontologies/2018/10/untitled-ontology-77#ComAccount"/>
        <hasDepFrq1D rdf:datatype="http://www.w3.org/2001/XMLSchema#float">1.0</hasDepFrq1D>
        <hasSumOfDeposit1D rdf:datatype="http://www.w3.org/2001/XMLSchema#float">73364.91</hasSumOfDeposit1D>
    </owl:NamedIndividual>
    


    <!-- http://www.semanticweb.org/kainatansar/ontologies/2018/10/untitled-ontology-77#Transaction_1080 -->

    <owl:NamedIndividual rdf:about="http://www.semanticweb.org/kainatansar/ontologies/2018/10/untitled-ontology-77#Transaction_1080">
        <rdf:type rdf:resource="http://www.semanticweb.org/kainatansar/ontologies/2018/10/untitled-ontology-77#Deposits"/>
        <hasComAcc rdf:resource="http://www.semanticweb.org/kainatansar/ontologies/2018/10/untitled-ontology-77#ComAccount"/>
        <hasDepFrq1D rdf:datatype="http://www.w3.org/2001/XMLSchema#float">1.0</hasDepFrq1D>
        <hasSumOfDeposit1D rdf:datatype="http://www.w3.org/2001/XMLSchema#float">62934.52</hasSumOfDeposit1D>
    </owl:NamedIndividual>
    


    <!-- http://www.semanticweb.org/kainatansar/ontologies/2018/10/untitled-ontology-77#Transaction_1081 -->

    <owl:NamedIndividual rdf:about="http://www.semanticweb.org/kainatansar/ontologies/2018/10/untitled-ontology-77#Transaction_1081">
        <rdf:type rdf:resource="http://www.semanticweb.org/kainatansar/ontologies/2018/10/untitled-ontology-77#Deposits"/>
        <hasComAcc rdf:resource="http://www.semanticweb.org/kainatansar/ontologies/2018/10/untitled-ontology-77#ComAccount"/>
        <hasDepFrq1D rdf:datatype="http://www.w3.org/2001/XMLSchema#float">3.0</hasDepFrq1D>
        <hasSumOfDeposit1D rdf:datatype="http://www.w3.org/2001/XMLSchema#float">58655.45</hasSumOfDeposit1D>
    </owl:NamedIndividual>
    


    <!-- http://www.semanticweb.org/kainatansar/ontologies/2018/10/untitled-ontology-77#Transaction_1082 -->

    <owl:NamedIndividual rdf:about="http://www.semanticweb.org/kainatansar/ontologies/2018/10/untitled-ontology-77#Transaction_1082">
        <rdf:type rdf:resource="http://www.semanticweb.org/kainatansar/ontologies/2018/10/untitled-ontology-77#Deposits"/>
        <hasComAcc rdf:resource="http://www.semanticweb.org/kainatansar/ontologies/2018/10/untitled-ontology-77#ComAccount"/>
        <hasDepFrq1D rdf:datatype="http://www.w3.org/2001/XMLSchema#float">2.0</hasDepFrq1D>
        <hasSumOfDeposit1D rdf:datatype="http://www.w3.org/2001/XMLSchema#float">11642.0</hasSumOfDeposit1D>
    </owl:NamedIndividual>
    


    <!-- http://www.semanticweb.org/kainatansar/ontologies/2018/10/untitled-ontology-77#Transaction_1083 -->

    <owl:NamedIndividual rdf:about="http://www.semanticweb.org/kainatansar/ontologies/2018/10/untitled-ontology-77#Transaction_1083">
        <rdf:type rdf:resource="http://www.semanticweb.org/kainatansar/ontologies/2018/10/untitled-ontology-77#Deposits"/>
        <hasComAcc rdf:resource="http://www.semanticweb.org/kainatansar/ontologies/2018/10/untitled-ontology-77#ComAccount"/>
        <hasDepFrq1D rdf:datatype="http://www.w3.org/2001/XMLSchema#float">3.0</hasDepFrq1D>
        <hasSumOfDeposit1D rdf:datatype="http://www.w3.org/2001/XMLSchema#float">28820.0</hasSumOfDeposit1D>
    </owl:NamedIndividual>
    


    <!-- http://www.semanticweb.org/kainatansar/ontologies/2018/10/untitled-ontology-77#Transaction_1084 -->

    <owl:NamedIndividual rdf:about="http://www.semanticweb.org/kainatansar/ontologies/2018/10/untitled-ontology-77#Transaction_1084">
        <rdf:type rdf:resource="http://www.semanticweb.org/kainatansar/ontologies/2018/10/untitled-ontology-77#Deposits"/>
        <hasComAcc rdf:resource="http://www.semanticweb.org/kainatansar/ontologies/2018/10/untitled-ontology-77#ComAccount"/>
        <hasDepFrq1D rdf:datatype="http://www.w3.org/2001/XMLSchema#float">3.0</hasDepFrq1D>
        <hasSumOfDeposit1D rdf:datatype="http://www.w3.org/2001/XMLSchema#float">0.0</hasSumOfDeposit1D>
    </owl:NamedIndividual>
    


    <!-- http://www.semanticweb.org/kainatansar/ontologies/2018/10/untitled-ontology-77#Transaction_1086 -->

    <owl:NamedIndividual rdf:about="http://www.semanticweb.org/kainatansar/ontologies/2018/10/untitled-ontology-77#Transaction_1086">
        <rdf:type rdf:resource="http://www.semanticweb.org/kainatansar/ontologies/2018/10/untitled-ontology-77#Deposits"/>
        <hasComAcc rdf:resource="http://www.semanticweb.org/kainatansar/ontologies/2018/10/untitled-ontology-77#ComAccount"/>
        <hasDepFrq1D rdf:datatype="http://www.w3.org/2001/XMLSchema#float">2.0</hasDepFrq1D>
        <hasSumOfDeposit1D rdf:datatype="http://www.w3.org/2001/XMLSchema#float">39494.0</hasSumOfDeposit1D>
    </owl:NamedIndividual>
    


    <!-- http://www.semanticweb.org/kainatansar/ontologies/2018/10/untitled-ontology-77#Transaction_1087 -->

    <owl:NamedIndividual rdf:about="http://www.semanticweb.org/kainatansar/ontologies/2018/10/untitled-ontology-77#Transaction_1087">
        <rdf:type rdf:resource="http://www.semanticweb.org/kainatansar/ontologies/2018/10/untitled-ontology-77#Deposits"/>
        <hasComAcc rdf:resource="http://www.semanticweb.org/kainatansar/ontologies/2018/10/untitled-ontology-77#ComAccount"/>
        <hasDepFrq1D rdf:datatype="http://www.w3.org/2001/XMLSchema#float">2.0</hasDepFrq1D>
        <hasSumOfDeposit1D rdf:datatype="http://www.w3.org/2001/XMLSchema#float">16124.0</hasSumOfDeposit1D>
    </owl:NamedIndividual>
    


    <!-- http://www.semanticweb.org/kainatansar/ontologies/2018/10/untitled-ontology-77#Transaction_1088 -->

    <owl:NamedIndividual rdf:about="http://www.semanticweb.org/kainatansar/ontologies/2018/10/untitled-ontology-77#Transaction_1088">
        <rdf:type rdf:resource="http://www.semanticweb.org/kainatansar/ontologies/2018/10/untitled-ontology-77#Deposits"/>
        <hasComAcc rdf:resource="http://www.semanticweb.org/kainatansar/ontologies/2018/10/untitled-ontology-77#ComAccount"/>
        <hasDepFrq1D rdf:datatype="http://www.w3.org/2001/XMLSchema#float">1.0</hasDepFrq1D>
        <hasSumOfDeposit1D rdf:datatype="http://www.w3.org/2001/XMLSchema#float">12083.0</hasSumOfDeposit1D>
    </owl:NamedIndividual>
    


    <!-- http://www.semanticweb.org/kainatansar/ontologies/2018/10/untitled-ontology-77#Transaction_1089 -->

    <owl:NamedIndividual rdf:about="http://www.semanticweb.org/kainatansar/ontologies/2018/10/untitled-ontology-77#Transaction_1089">
        <rdf:type rdf:resource="http://www.semanticweb.org/kainatansar/ontologies/2018/10/untitled-ontology-77#Deposits"/>
        <hasComAcc rdf:resource="http://www.semanticweb.org/kainatansar/ontologies/2018/10/untitled-ontology-77#ComAccount"/>
        <hasDepFrq1D rdf:datatype="http://www.w3.org/2001/XMLSchema#float">1.0</hasDepFrq1D>
        <hasSumOfDeposit1D rdf:datatype="http://www.w3.org/2001/XMLSchema#float">57811.0</hasSumOfDeposit1D>
    </owl:NamedIndividual>
    


    <!-- http://www.semanticweb.org/kainatansar/ontologies/2018/10/untitled-ontology-77#Transaction_1090 -->

    <owl:NamedIndividual rdf:about="http://www.semanticweb.org/kainatansar/ontologies/2018/10/untitled-ontology-77#Transaction_1090">
        <rdf:type rdf:resource="http://www.semanticweb.org/kainatansar/ontologies/2018/10/untitled-ontology-77#Deposits"/>
        <hasComAcc rdf:resource="http://www.semanticweb.org/kainatansar/ontologies/2018/10/untitled-ontology-77#ComAccount"/>
        <hasDepFrq1D rdf:datatype="http://www.w3.org/2001/XMLSchema#float">3.0</hasDepFrq1D>
        <hasSumOfDeposit1D rdf:datatype="http://www.w3.org/2001/XMLSchema#float">32300.0</hasSumOfDeposit1D>
    </owl:NamedIndividual>
    


    <!-- http://www.semanticweb.org/kainatansar/ontologies/2018/10/untitled-ontology-77#Transaction_1091 -->

    <owl:NamedIndividual rdf:about="http://www.semanticweb.org/kainatansar/ontologies/2018/10/untitled-ontology-77#Transaction_1091">
        <rdf:type rdf:resource="http://www.semanticweb.org/kainatansar/ontologies/2018/10/untitled-ontology-77#Deposits"/>
        <hasComAcc rdf:resource="http://www.semanticweb.org/kainatansar/ontologies/2018/10/untitled-ontology-77#ComAccount"/>
        <hasDepFrq1D rdf:datatype="http://www.w3.org/2001/XMLSchema#float">2.0</hasDepFrq1D>
        <hasSumOfDeposit1D rdf:datatype="http://www.w3.org/2001/XMLSchema#float">19873.62</hasSumOfDeposit1D>
    </owl:NamedIndividual>
    


    <!-- http://www.semanticweb.org/kainatansar/ontologies/2018/10/untitled-ontology-77#Transaction_1092 -->

    <owl:NamedIndividual rdf:about="http://www.semanticweb.org/kainatansar/ontologies/2018/10/untitled-ontology-77#Transaction_1092">
        <rdf:type rdf:resource="http://www.semanticweb.org/kainatansar/ontologies/2018/10/untitled-ontology-77#Deposits"/>
        <hasComAcc rdf:resource="http://www.semanticweb.org/kainatansar/ontologies/2018/10/untitled-ontology-77#ComAccount"/>
        <hasDepFrq1D rdf:datatype="http://www.w3.org/2001/XMLSchema#float">2.0</hasDepFrq1D>
        <hasSumOfDeposit1D rdf:datatype="http://www.w3.org/2001/XMLSchema#float">85719.0</hasSumOfDeposit1D>
    </owl:NamedIndividual>
    


    <!-- http://www.semanticweb.org/kainatansar/ontologies/2018/10/untitled-ontology-77#Transaction_1093 -->

    <owl:NamedIndividual rdf:about="http://www.semanticweb.org/kainatansar/ontologies/2018/10/untitled-ontology-77#Transaction_1093">
        <rdf:type rdf:resource="http://www.semanticweb.org/kainatansar/ontologies/2018/10/untitled-ontology-77#Deposits"/>
        <hasComAcc rdf:resource="http://www.semanticweb.org/kainatansar/ontologies/2018/10/untitled-ontology-77#ComAccount"/>
        <hasDepFrq1D rdf:datatype="http://www.w3.org/2001/XMLSchema#float">3.0</hasDepFrq1D>
        <hasSumOfDeposit1D rdf:datatype="http://www.w3.org/2001/XMLSchema#float">204316.0</hasSumOfDeposit1D>
    </owl:NamedIndividual>
    


    <!-- http://www.semanticweb.org/kainatansar/ontologies/2018/10/untitled-ontology-77#Transaction_1094 -->

    <owl:NamedIndividual rdf:about="http://www.semanticweb.org/kainatansar/ontologies/2018/10/untitled-ontology-77#Transaction_1094">
        <rdf:type rdf:resource="http://www.semanticweb.org/kainatansar/ontologies/2018/10/untitled-ontology-77#Deposits"/>
        <hasComAcc rdf:resource="http://www.semanticweb.org/kainatansar/ontologies/2018/10/untitled-ontology-77#ComAccount"/>
        <hasDepFrq1D rdf:datatype="http://www.w3.org/2001/XMLSchema#float">3.0</hasDepFrq1D>
        <hasSumOfDeposit1D rdf:datatype="http://www.w3.org/2001/XMLSchema#float">117.0</hasSumOfDeposit1D>
    </owl:NamedIndividual>
    


    <!-- http://www.semanticweb.org/kainatansar/ontologies/2018/10/untitled-ontology-77#Transaction_1095 -->

    <owl:NamedIndividual rdf:about="http://www.semanticweb.org/kainatansar/ontologies/2018/10/untitled-ontology-77#Transaction_1095">
        <rdf:type rdf:resource="http://www.semanticweb.org/kainatansar/ontologies/2018/10/untitled-ontology-77#Deposits"/>
        <hasComAcc rdf:resource="http://www.semanticweb.org/kainatansar/ontologies/2018/10/untitled-ontology-77#ComAccount"/>
        <hasDepFrq1D rdf:datatype="http://www.w3.org/2001/XMLSchema#float">3.0</hasDepFrq1D>
        <hasSumOfDeposit1D rdf:datatype="http://www.w3.org/2001/XMLSchema#float">5031.0</hasSumOfDeposit1D>
    </owl:NamedIndividual>
    


    <!-- http://www.semanticweb.org/kainatansar/ontologies/2018/10/untitled-ontology-77#Transaction_1096 -->

    <owl:NamedIndividual rdf:about="http://www.semanticweb.org/kainatansar/ontologies/2018/10/untitled-ontology-77#Transaction_1096">
        <rdf:type rdf:resource="http://www.semanticweb.org/kainatansar/ontologies/2018/10/untitled-ontology-77#Deposits"/>
        <hasComAcc rdf:resource="http://www.semanticweb.org/kainatansar/ontologies/2018/10/untitled-ontology-77#ComAccount"/>
        <hasDepFrq1D rdf:datatype="http://www.w3.org/2001/XMLSchema#float">3.0</hasDepFrq1D>
        <hasSumOfDeposit1D rdf:datatype="http://www.w3.org/2001/XMLSchema#float">0.0</hasSumOfDeposit1D>
    </owl:NamedIndividual>
    


    <!-- http://www.semanticweb.org/kainatansar/ontologies/2018/10/untitled-ontology-77#Transaction_1098 -->

    <owl:NamedIndividual rdf:about="http://www.semanticweb.org/kainatansar/ontologies/2018/10/untitled-ontology-77#Transaction_1098">
        <rdf:type rdf:resource="http://www.semanticweb.org/kainatansar/ontologies/2018/10/untitled-ontology-77#Deposits"/>
        <hasComAcc rdf:resource="http://www.semanticweb.org/kainatansar/ontologies/2018/10/untitled-ontology-77#ComAccount"/>
        <hasDepFrq1D rdf:datatype="http://www.w3.org/2001/XMLSchema#float">2.0</hasDepFrq1D>
        <hasSumOfDeposit1D rdf:datatype="http://www.w3.org/2001/XMLSchema#float">359.21</hasSumOfDeposit1D>
    </owl:NamedIndividual>
    


    <!-- http://www.semanticweb.org/kainatansar/ontologies/2018/10/untitled-ontology-77#Transaction_1099 -->

    <owl:NamedIndividual rdf:about="http://www.semanticweb.org/kainatansar/ontologies/2018/10/untitled-ontology-77#Transaction_1099">
        <rdf:type rdf:resource="http://www.semanticweb.org/kainatansar/ontologies/2018/10/untitled-ontology-77#Deposits"/>
        <hasComAcc rdf:resource="http://www.semanticweb.org/kainatansar/ontologies/2018/10/untitled-ontology-77#ComAccount"/>
        <hasDepFrq1D rdf:datatype="http://www.w3.org/2001/XMLSchema#float">1.0</hasDepFrq1D>
        <hasSumOfDeposit1D rdf:datatype="http://www.w3.org/2001/XMLSchema#float">0.0</hasSumOfDeposit1D>
    </owl:NamedIndividual>
    


    <!-- http://www.semanticweb.org/kainatansar/ontologies/2018/10/untitled-ontology-77#Transaction_1101 -->

    <owl:NamedIndividual rdf:about="http://www.semanticweb.org/kainatansar/ontologies/2018/10/untitled-ontology-77#Transaction_1101">
        <rdf:type rdf:resource="http://www.semanticweb.org/kainatansar/ontologies/2018/10/untitled-ontology-77#Deposits"/>
        <hasComAcc rdf:resource="http://www.semanticweb.org/kainatansar/ontologies/2018/10/untitled-ontology-77#ComAccount"/>
        <hasDepFrq1D rdf:datatype="http://www.w3.org/2001/XMLSchema#float">2.0</hasDepFrq1D>
        <hasSumOfDeposit1D rdf:datatype="http://www.w3.org/2001/XMLSchema#float">31909.0</hasSumOfDeposit1D>
    </owl:NamedIndividual>
    


    <!-- http://www.semanticweb.org/kainatansar/ontologies/2018/10/untitled-ontology-77#Transaction_1102 -->

    <owl:NamedIndividual rdf:about="http://www.semanticweb.org/kainatansar/ontologies/2018/10/untitled-ontology-77#Transaction_1102">
        <rdf:type rdf:resource="http://www.semanticweb.org/kainatansar/ontologies/2018/10/untitled-ontology-77#Deposits"/>
        <hasComAcc rdf:resource="http://www.semanticweb.org/kainatansar/ontologies/2018/10/untitled-ontology-77#ComAccount"/>
        <hasDepFrq1D rdf:datatype="http://www.w3.org/2001/XMLSchema#float">2.0</hasDepFrq1D>
        <hasSumOfDeposit1D rdf:datatype="http://www.w3.org/2001/XMLSchema#float">280.0</hasSumOfDeposit1D>
    </owl:NamedIndividual>
    


    <!-- http://www.semanticweb.org/kainatansar/ontologies/2018/10/untitled-ontology-77#Transaction_1105 -->

    <owl:NamedIndividual rdf:about="http://www.semanticweb.org/kainatansar/ontologies/2018/10/untitled-ontology-77#Transaction_1105">
        <rdf:type rdf:resource="http://www.semanticweb.org/kainatansar/ontologies/2018/10/untitled-ontology-77#Deposits"/>
        <hasComAcc rdf:resource="http://www.semanticweb.org/kainatansar/ontologies/2018/10/untitled-ontology-77#ComAccount"/>
        <hasDepFrq1D rdf:datatype="http://www.w3.org/2001/XMLSchema#float">2.0</hasDepFrq1D>
        <hasSumOfDeposit1D rdf:datatype="http://www.w3.org/2001/XMLSchema#float">30206.0</hasSumOfDeposit1D>
    </owl:NamedIndividual>
    


    <!-- http://www.semanticweb.org/kainatansar/ontologies/2018/10/untitled-ontology-77#Transaction_1106 -->

    <owl:NamedIndividual rdf:about="http://www.semanticweb.org/kainatansar/ontologies/2018/10/untitled-ontology-77#Transaction_1106">
        <rdf:type rdf:resource="http://www.semanticweb.org/kainatansar/ontologies/2018/10/untitled-ontology-77#Deposits"/>
        <hasComAcc rdf:resource="http://www.semanticweb.org/kainatansar/ontologies/2018/10/untitled-ontology-77#ComAccount"/>
        <hasDepFrq1D rdf:datatype="http://www.w3.org/2001/XMLSchema#float">2.0</hasDepFrq1D>
        <hasSumOfDeposit1D rdf:datatype="http://www.w3.org/2001/XMLSchema#float">29083.86</hasSumOfDeposit1D>
    </owl:NamedIndividual>
    


    <!-- http://www.semanticweb.org/kainatansar/ontologies/2018/10/untitled-ontology-77#Transaction_1107 -->

    <owl:NamedIndividual rdf:about="http://www.semanticweb.org/kainatansar/ontologies/2018/10/untitled-ontology-77#Transaction_1107">
        <rdf:type rdf:resource="http://www.semanticweb.org/kainatansar/ontologies/2018/10/untitled-ontology-77#Deposits"/>
        <hasComAcc rdf:resource="http://www.semanticweb.org/kainatansar/ontologies/2018/10/untitled-ontology-77#ComAccount"/>
        <hasDepFrq1D rdf:datatype="http://www.w3.org/2001/XMLSchema#float">1.0</hasDepFrq1D>
        <hasSumOfDeposit1D rdf:datatype="http://www.w3.org/2001/XMLSchema#float">5451.0</hasSumOfDeposit1D>
    </owl:NamedIndividual>
    


    <!-- http://www.semanticweb.org/kainatansar/ontologies/2018/10/untitled-ontology-77#Transaction_1108 -->

    <owl:NamedIndividual rdf:about="http://www.semanticweb.org/kainatansar/ontologies/2018/10/untitled-ontology-77#Transaction_1108">
        <rdf:type rdf:resource="http://www.semanticweb.org/kainatansar/ontologies/2018/10/untitled-ontology-77#Deposits"/>
        <hasComAcc rdf:resource="http://www.semanticweb.org/kainatansar/ontologies/2018/10/untitled-ontology-77#ComAccount"/>
        <hasDepFrq1D rdf:datatype="http://www.w3.org/2001/XMLSchema#float">3.0</hasDepFrq1D>
        <hasSumOfDeposit1D rdf:datatype="http://www.w3.org/2001/XMLSchema#float">172650.0</hasSumOfDeposit1D>
    </owl:NamedIndividual>
    


    <!-- http://www.semanticweb.org/kainatansar/ontologies/2018/10/untitled-ontology-77#Transaction_1109 -->

    <owl:NamedIndividual rdf:about="http://www.semanticweb.org/kainatansar/ontologies/2018/10/untitled-ontology-77#Transaction_1109">
        <rdf:type rdf:resource="http://www.semanticweb.org/kainatansar/ontologies/2018/10/untitled-ontology-77#Deposits"/>
        <hasComAcc rdf:resource="http://www.semanticweb.org/kainatansar/ontologies/2018/10/untitled-ontology-77#ComAccount"/>
        <hasDepFrq1D rdf:datatype="http://www.w3.org/2001/XMLSchema#float">1.0</hasDepFrq1D>
        <hasSumOfDeposit1D rdf:datatype="http://www.w3.org/2001/XMLSchema#float">340661.0</hasSumOfDeposit1D>
    </owl:NamedIndividual>
    


    <!-- http://www.semanticweb.org/kainatansar/ontologies/2018/10/untitled-ontology-77#Transaction_1110 -->

    <owl:NamedIndividual rdf:about="http://www.semanticweb.org/kainatansar/ontologies/2018/10/untitled-ontology-77#Transaction_1110">
        <rdf:type rdf:resource="http://www.semanticweb.org/kainatansar/ontologies/2018/10/untitled-ontology-77#Deposits"/>
        <hasComAcc rdf:resource="http://www.semanticweb.org/kainatansar/ontologies/2018/10/untitled-ontology-77#ComAccount"/>
        <hasDepFrq1D rdf:datatype="http://www.w3.org/2001/XMLSchema#float">1.0</hasDepFrq1D>
        <hasSumOfDeposit1D rdf:datatype="http://www.w3.org/2001/XMLSchema#float">104141.0</hasSumOfDeposit1D>
    </owl:NamedIndividual>
    


    <!-- http://www.semanticweb.org/kainatansar/ontologies/2018/10/untitled-ontology-77#Transaction_1111 -->

    <owl:NamedIndividual rdf:about="http://www.semanticweb.org/kainatansar/ontologies/2018/10/untitled-ontology-77#Transaction_1111">
        <rdf:type rdf:resource="http://www.semanticweb.org/kainatansar/ontologies/2018/10/untitled-ontology-77#Deposits"/>
        <hasComAcc rdf:resource="http://www.semanticweb.org/kainatansar/ontologies/2018/10/untitled-ontology-77#ComAccount"/>
        <hasDepFrq1D rdf:datatype="http://www.w3.org/2001/XMLSchema#float">3.0</hasDepFrq1D>
        <hasSumOfDeposit1D rdf:datatype="http://www.w3.org/2001/XMLSchema#float">482008.16</hasSumOfDeposit1D>
    </owl:NamedIndividual>
    


    <!-- http://www.semanticweb.org/kainatansar/ontologies/2018/10/untitled-ontology-77#Transaction_1115 -->

    <owl:NamedIndividual rdf:about="http://www.semanticweb.org/kainatansar/ontologies/2018/10/untitled-ontology-77#Transaction_1115">
        <rdf:type rdf:resource="http://www.semanticweb.org/kainatansar/ontologies/2018/10/untitled-ontology-77#Deposits"/>
        <hasComAcc rdf:resource="http://www.semanticweb.org/kainatansar/ontologies/2018/10/untitled-ontology-77#ComAccount"/>
        <hasDepFrq1D rdf:datatype="http://www.w3.org/2001/XMLSchema#float">1.0</hasDepFrq1D>
        <hasSumOfDeposit1D rdf:datatype="http://www.w3.org/2001/XMLSchema#float">41330.0</hasSumOfDeposit1D>
    </owl:NamedIndividual>
    


    <!-- http://www.semanticweb.org/kainatansar/ontologies/2018/10/untitled-ontology-77#Transaction_1116 -->

    <owl:NamedIndividual rdf:about="http://www.semanticweb.org/kainatansar/ontologies/2018/10/untitled-ontology-77#Transaction_1116">
        <rdf:type rdf:resource="http://www.semanticweb.org/kainatansar/ontologies/2018/10/untitled-ontology-77#Deposits"/>
        <hasComAcc rdf:resource="http://www.semanticweb.org/kainatansar/ontologies/2018/10/untitled-ontology-77#ComAccount"/>
        <hasDepFrq1D rdf:datatype="http://www.w3.org/2001/XMLSchema#float">2.0</hasDepFrq1D>
        <hasSumOfDeposit1D rdf:datatype="http://www.w3.org/2001/XMLSchema#float">35063.63</hasSumOfDeposit1D>
    </owl:NamedIndividual>
    


    <!-- http://www.semanticweb.org/kainatansar/ontologies/2018/10/untitled-ontology-77#Transaction_1118 -->

    <owl:NamedIndividual rdf:about="http://www.semanticweb.org/kainatansar/ontologies/2018/10/untitled-ontology-77#Transaction_1118">
        <rdf:type rdf:resource="http://www.semanticweb.org/kainatansar/ontologies/2018/10/untitled-ontology-77#Deposits"/>
        <hasComAcc rdf:resource="http://www.semanticweb.org/kainatansar/ontologies/2018/10/untitled-ontology-77#ComAccount"/>
        <hasDepFrq1D rdf:datatype="http://www.w3.org/2001/XMLSchema#float">1.0</hasDepFrq1D>
        <hasSumOfDeposit1D rdf:datatype="http://www.w3.org/2001/XMLSchema#float">50240.0</hasSumOfDeposit1D>
    </owl:NamedIndividual>
    


    <!-- http://www.semanticweb.org/kainatansar/ontologies/2018/10/untitled-ontology-77#Transaction_1122 -->

    <owl:NamedIndividual rdf:about="http://www.semanticweb.org/kainatansar/ontologies/2018/10/untitled-ontology-77#Transaction_1122">
        <rdf:type rdf:resource="http://www.semanticweb.org/kainatansar/ontologies/2018/10/untitled-ontology-77#Deposits"/>
        <hasComAcc rdf:resource="http://www.semanticweb.org/kainatansar/ontologies/2018/10/untitled-ontology-77#ComAccount"/>
        <hasDepFrq1D rdf:datatype="http://www.w3.org/2001/XMLSchema#float">1.0</hasDepFrq1D>
        <hasSumOfDeposit1D rdf:datatype="http://www.w3.org/2001/XMLSchema#float">82949.0</hasSumOfDeposit1D>
    </owl:NamedIndividual>
    


    <!-- http://www.semanticweb.org/kainatansar/ontologies/2018/10/untitled-ontology-77#Transaction_1123 -->

    <owl:NamedIndividual rdf:about="http://www.semanticweb.org/kainatansar/ontologies/2018/10/untitled-ontology-77#Transaction_1123">
        <rdf:type rdf:resource="http://www.semanticweb.org/kainatansar/ontologies/2018/10/untitled-ontology-77#Deposits"/>
        <hasComAcc rdf:resource="http://www.semanticweb.org/kainatansar/ontologies/2018/10/untitled-ontology-77#ComAccount"/>
        <hasDepFrq1D rdf:datatype="http://www.w3.org/2001/XMLSchema#float">2.0</hasDepFrq1D>
        <hasSumOfDeposit1D rdf:datatype="http://www.w3.org/2001/XMLSchema#float">22083.39</hasSumOfDeposit1D>
    </owl:NamedIndividual>
    


    <!-- http://www.semanticweb.org/kainatansar/ontologies/2018/10/untitled-ontology-77#Transaction_1127 -->

    <owl:NamedIndividual rdf:about="http://www.semanticweb.org/kainatansar/ontologies/2018/10/untitled-ontology-77#Transaction_1127">
        <rdf:type rdf:resource="http://www.semanticweb.org/kainatansar/ontologies/2018/10/untitled-ontology-77#Deposits"/>
        <hasComAcc rdf:resource="http://www.semanticweb.org/kainatansar/ontologies/2018/10/untitled-ontology-77#ComAccount"/>
        <hasDepFrq1D rdf:datatype="http://www.w3.org/2001/XMLSchema#float">2.0</hasDepFrq1D>
        <hasSumOfDeposit1D rdf:datatype="http://www.w3.org/2001/XMLSchema#float">19636.54</hasSumOfDeposit1D>
    </owl:NamedIndividual>
    


    <!-- http://www.semanticweb.org/kainatansar/ontologies/2018/10/untitled-ontology-77#Transaction_1128 -->

    <owl:NamedIndividual rdf:about="http://www.semanticweb.org/kainatansar/ontologies/2018/10/untitled-ontology-77#Transaction_1128">
        <rdf:type rdf:resource="http://www.semanticweb.org/kainatansar/ontologies/2018/10/untitled-ontology-77#Deposits"/>
        <hasComAcc rdf:resource="http://www.semanticweb.org/kainatansar/ontologies/2018/10/untitled-ontology-77#ComAccount"/>
        <hasDepFrq1D rdf:datatype="http://www.w3.org/2001/XMLSchema#float">3.0</hasDepFrq1D>
        <hasSumOfDeposit1D rdf:datatype="http://www.w3.org/2001/XMLSchema#float">0.0</hasSumOfDeposit1D>
    </owl:NamedIndividual>
    


    <!-- http://www.semanticweb.org/kainatansar/ontologies/2018/10/untitled-ontology-77#Transaction_1131 -->

    <owl:NamedIndividual rdf:about="http://www.semanticweb.org/kainatansar/ontologies/2018/10/untitled-ontology-77#Transaction_1131">
        <rdf:type rdf:resource="http://www.semanticweb.org/kainatansar/ontologies/2018/10/untitled-ontology-77#Deposits"/>
        <hasComAcc rdf:resource="http://www.semanticweb.org/kainatansar/ontologies/2018/10/untitled-ontology-77#ComAccount"/>
        <hasDepFrq1D rdf:datatype="http://www.w3.org/2001/XMLSchema#float">2.0</hasDepFrq1D>
        <hasSumOfDeposit1D rdf:datatype="http://www.w3.org/2001/XMLSchema#float">1810.6</hasSumOfDeposit1D>
    </owl:NamedIndividual>
    


    <!-- http://www.semanticweb.org/kainatansar/ontologies/2018/10/untitled-ontology-77#Transaction_1132 -->

    <owl:NamedIndividual rdf:about="http://www.semanticweb.org/kainatansar/ontologies/2018/10/untitled-ontology-77#Transaction_1132">
        <rdf:type rdf:resource="http://www.semanticweb.org/kainatansar/ontologies/2018/10/untitled-ontology-77#Deposits"/>
        <hasComAcc rdf:resource="http://www.semanticweb.org/kainatansar/ontologies/2018/10/untitled-ontology-77#ComAccount"/>
        <hasDepFrq1D rdf:datatype="http://www.w3.org/2001/XMLSchema#float">3.0</hasDepFrq1D>
        <hasSumOfDeposit1D rdf:datatype="http://www.w3.org/2001/XMLSchema#float">51141.0</hasSumOfDeposit1D>
    </owl:NamedIndividual>
    


    <!-- http://www.semanticweb.org/kainatansar/ontologies/2018/10/untitled-ontology-77#Transaction_1133 -->

    <owl:NamedIndividual rdf:about="http://www.semanticweb.org/kainatansar/ontologies/2018/10/untitled-ontology-77#Transaction_1133">
        <rdf:type rdf:resource="http://www.semanticweb.org/kainatansar/ontologies/2018/10/untitled-ontology-77#Deposits"/>
        <hasComAcc rdf:resource="http://www.semanticweb.org/kainatansar/ontologies/2018/10/untitled-ontology-77#ComAccount"/>
        <hasDepFrq1D rdf:datatype="http://www.w3.org/2001/XMLSchema#float">2.0</hasDepFrq1D>
        <hasSumOfDeposit1D rdf:datatype="http://www.w3.org/2001/XMLSchema#float">129.0</hasSumOfDeposit1D>
    </owl:NamedIndividual>
    


    <!-- http://www.semanticweb.org/kainatansar/ontologies/2018/10/untitled-ontology-77#Transaction_1134 -->

    <owl:NamedIndividual rdf:about="http://www.semanticweb.org/kainatansar/ontologies/2018/10/untitled-ontology-77#Transaction_1134">
        <rdf:type rdf:resource="http://www.semanticweb.org/kainatansar/ontologies/2018/10/untitled-ontology-77#Deposits"/>
        <hasComAcc rdf:resource="http://www.semanticweb.org/kainatansar/ontologies/2018/10/untitled-ontology-77#ComAccount"/>
        <hasDepFrq1D rdf:datatype="http://www.w3.org/2001/XMLSchema#float">3.0</hasDepFrq1D>
        <hasSumOfDeposit1D rdf:datatype="http://www.w3.org/2001/XMLSchema#float">24111.0</hasSumOfDeposit1D>
    </owl:NamedIndividual>
    


    <!-- http://www.semanticweb.org/kainatansar/ontologies/2018/10/untitled-ontology-77#Transaction_1135 -->

    <owl:NamedIndividual rdf:about="http://www.semanticweb.org/kainatansar/ontologies/2018/10/untitled-ontology-77#Transaction_1135">
        <rdf:type rdf:resource="http://www.semanticweb.org/kainatansar/ontologies/2018/10/untitled-ontology-77#Deposits"/>
        <hasComAcc rdf:resource="http://www.semanticweb.org/kainatansar/ontologies/2018/10/untitled-ontology-77#ComAccount"/>
        <hasDepFrq1D rdf:datatype="http://www.w3.org/2001/XMLSchema#float">3.0</hasDepFrq1D>
        <hasSumOfDeposit1D rdf:datatype="http://www.w3.org/2001/XMLSchema#float">33180.0</hasSumOfDeposit1D>
    </owl:NamedIndividual>
    


    <!-- http://www.semanticweb.org/kainatansar/ontologies/2018/10/untitled-ontology-77#Transaction_1136 -->

    <owl:NamedIndividual rdf:about="http://www.semanticweb.org/kainatansar/ontologies/2018/10/untitled-ontology-77#Transaction_1136">
        <rdf:type rdf:resource="http://www.semanticweb.org/kainatansar/ontologies/2018/10/untitled-ontology-77#Deposits"/>
        <hasComAcc rdf:resource="http://www.semanticweb.org/kainatansar/ontologies/2018/10/untitled-ontology-77#ComAccount"/>
        <hasDepFrq1D rdf:datatype="http://www.w3.org/2001/XMLSchema#float">1.0</hasDepFrq1D>
        <hasSumOfDeposit1D rdf:datatype="http://www.w3.org/2001/XMLSchema#float">15485.0</hasSumOfDeposit1D>
    </owl:NamedIndividual>
    


    <!-- http://www.semanticweb.org/kainatansar/ontologies/2018/10/untitled-ontology-77#Transaction_1137 -->

    <owl:NamedIndividual rdf:about="http://www.semanticweb.org/kainatansar/ontologies/2018/10/untitled-ontology-77#Transaction_1137">
        <rdf:type rdf:resource="http://www.semanticweb.org/kainatansar/ontologies/2018/10/untitled-ontology-77#Deposits"/>
        <hasComAcc rdf:resource="http://www.semanticweb.org/kainatansar/ontologies/2018/10/untitled-ontology-77#ComAccount"/>
        <hasDepFrq1D rdf:datatype="http://www.w3.org/2001/XMLSchema#float">2.0</hasDepFrq1D>
        <hasSumOfDeposit1D rdf:datatype="http://www.w3.org/2001/XMLSchema#float">11593.0</hasSumOfDeposit1D>
    </owl:NamedIndividual>
    


    <!-- http://www.semanticweb.org/kainatansar/ontologies/2018/10/untitled-ontology-77#Transaction_1138 -->

    <owl:NamedIndividual rdf:about="http://www.semanticweb.org/kainatansar/ontologies/2018/10/untitled-ontology-77#Transaction_1138">
        <rdf:type rdf:resource="http://www.semanticweb.org/kainatansar/ontologies/2018/10/untitled-ontology-77#Deposits"/>
        <hasComAcc rdf:resource="http://www.semanticweb.org/kainatansar/ontologies/2018/10/untitled-ontology-77#ComAccount"/>
        <hasDepFrq1D rdf:datatype="http://www.w3.org/2001/XMLSchema#float">1.0</hasDepFrq1D>
        <hasSumOfDeposit1D rdf:datatype="http://www.w3.org/2001/XMLSchema#float">20309.0</hasSumOfDeposit1D>
    </owl:NamedIndividual>
    


    <!-- http://www.semanticweb.org/kainatansar/ontologies/2018/10/untitled-ontology-77#Transaction_1139 -->

    <owl:NamedIndividual rdf:about="http://www.semanticweb.org/kainatansar/ontologies/2018/10/untitled-ontology-77#Transaction_1139">
        <rdf:type rdf:resource="http://www.semanticweb.org/kainatansar/ontologies/2018/10/untitled-ontology-77#Deposits"/>
        <hasComAcc rdf:resource="http://www.semanticweb.org/kainatansar/ontologies/2018/10/untitled-ontology-77#ComAccount"/>
        <hasDepFrq1D rdf:datatype="http://www.w3.org/2001/XMLSchema#float">3.0</hasDepFrq1D>
        <hasSumOfDeposit1D rdf:datatype="http://www.w3.org/2001/XMLSchema#float">22472.0</hasSumOfDeposit1D>
    </owl:NamedIndividual>
    


    <!-- http://www.semanticweb.org/kainatansar/ontologies/2018/10/untitled-ontology-77#Transaction_1140 -->

    <owl:NamedIndividual rdf:about="http://www.semanticweb.org/kainatansar/ontologies/2018/10/untitled-ontology-77#Transaction_1140">
        <rdf:type rdf:resource="http://www.semanticweb.org/kainatansar/ontologies/2018/10/untitled-ontology-77#Deposits"/>
        <hasComAcc rdf:resource="http://www.semanticweb.org/kainatansar/ontologies/2018/10/untitled-ontology-77#ComAccount"/>
        <hasDepFrq1D rdf:datatype="http://www.w3.org/2001/XMLSchema#float">1.0</hasDepFrq1D>
        <hasSumOfDeposit1D rdf:datatype="http://www.w3.org/2001/XMLSchema#float">105804.0</hasSumOfDeposit1D>
    </owl:NamedIndividual>
    


    <!-- http://www.semanticweb.org/kainatansar/ontologies/2018/10/untitled-ontology-77#Transaction_1141 -->

    <owl:NamedIndividual rdf:about="http://www.semanticweb.org/kainatansar/ontologies/2018/10/untitled-ontology-77#Transaction_1141">
        <rdf:type rdf:resource="http://www.semanticweb.org/kainatansar/ontologies/2018/10/untitled-ontology-77#Deposits"/>
        <hasComAcc rdf:resource="http://www.semanticweb.org/kainatansar/ontologies/2018/10/untitled-ontology-77#ComAccount"/>
        <hasDepFrq1D rdf:datatype="http://www.w3.org/2001/XMLSchema#float">3.0</hasDepFrq1D>
        <hasSumOfDeposit1D rdf:datatype="http://www.w3.org/2001/XMLSchema#float">43324.0</hasSumOfDeposit1D>
    </owl:NamedIndividual>
    


    <!-- http://www.semanticweb.org/kainatansar/ontologies/2018/10/untitled-ontology-77#Transaction_1143 -->

    <owl:NamedIndividual rdf:about="http://www.semanticweb.org/kainatansar/ontologies/2018/10/untitled-ontology-77#Transaction_1143">
        <rdf:type rdf:resource="http://www.semanticweb.org/kainatansar/ontologies/2018/10/untitled-ontology-77#Deposits"/>
        <hasComAcc rdf:resource="http://www.semanticweb.org/kainatansar/ontologies/2018/10/untitled-ontology-77#ComAccount"/>
        <hasDepFrq1D rdf:datatype="http://www.w3.org/2001/XMLSchema#float">3.0</hasDepFrq1D>
        <hasSumOfDeposit1D rdf:datatype="http://www.w3.org/2001/XMLSchema#float">17.0</hasSumOfDeposit1D>
    </owl:NamedIndividual>
    


    <!-- http://www.semanticweb.org/kainatansar/ontologies/2018/10/untitled-ontology-77#Transaction_1144 -->

    <owl:NamedIndividual rdf:about="http://www.semanticweb.org/kainatansar/ontologies/2018/10/untitled-ontology-77#Transaction_1144">
        <rdf:type rdf:resource="http://www.semanticweb.org/kainatansar/ontologies/2018/10/untitled-ontology-77#Deposits"/>
        <hasComAcc rdf:resource="http://www.semanticweb.org/kainatansar/ontologies/2018/10/untitled-ontology-77#ComAccount"/>
        <hasDepFrq1D rdf:datatype="http://www.w3.org/2001/XMLSchema#float">3.0</hasDepFrq1D>
        <hasSumOfDeposit1D rdf:datatype="http://www.w3.org/2001/XMLSchema#float">9320.0</hasSumOfDeposit1D>
    </owl:NamedIndividual>
    


    <!-- http://www.semanticweb.org/kainatansar/ontologies/2018/10/untitled-ontology-77#Transaction_1146 -->

    <owl:NamedIndividual rdf:about="http://www.semanticweb.org/kainatansar/ontologies/2018/10/untitled-ontology-77#Transaction_1146">
        <rdf:type rdf:resource="http://www.semanticweb.org/kainatansar/ontologies/2018/10/untitled-ontology-77#Deposits"/>
        <hasComAcc rdf:resource="http://www.semanticweb.org/kainatansar/ontologies/2018/10/untitled-ontology-77#ComAccount"/>
        <hasDepFrq1D rdf:datatype="http://www.w3.org/2001/XMLSchema#float">1.0</hasDepFrq1D>
        <hasSumOfDeposit1D rdf:datatype="http://www.w3.org/2001/XMLSchema#float">0.0</hasSumOfDeposit1D>
    </owl:NamedIndividual>
    


    <!-- http://www.semanticweb.org/kainatansar/ontologies/2018/10/untitled-ontology-77#Transaction_1147 -->

    <owl:NamedIndividual rdf:about="http://www.semanticweb.org/kainatansar/ontologies/2018/10/untitled-ontology-77#Transaction_1147">
        <rdf:type rdf:resource="http://www.semanticweb.org/kainatansar/ontologies/2018/10/untitled-ontology-77#Deposits"/>
        <hasComAcc rdf:resource="http://www.semanticweb.org/kainatansar/ontologies/2018/10/untitled-ontology-77#ComAccount"/>
        <hasDepFrq1D rdf:datatype="http://www.w3.org/2001/XMLSchema#float">3.0</hasDepFrq1D>
        <hasSumOfDeposit1D rdf:datatype="http://www.w3.org/2001/XMLSchema#float">0.0</hasSumOfDeposit1D>
    </owl:NamedIndividual>
    


    <!-- http://www.semanticweb.org/kainatansar/ontologies/2018/10/untitled-ontology-77#Transaction_1148 -->

    <owl:NamedIndividual rdf:about="http://www.semanticweb.org/kainatansar/ontologies/2018/10/untitled-ontology-77#Transaction_1148">
        <rdf:type rdf:resource="http://www.semanticweb.org/kainatansar/ontologies/2018/10/untitled-ontology-77#Deposits"/>
        <hasComAcc rdf:resource="http://www.semanticweb.org/kainatansar/ontologies/2018/10/untitled-ontology-77#ComAccount"/>
        <hasDepFrq1D rdf:datatype="http://www.w3.org/2001/XMLSchema#float">1.0</hasDepFrq1D>
        <hasSumOfDeposit1D rdf:datatype="http://www.w3.org/2001/XMLSchema#float">0.0</hasSumOfDeposit1D>
    </owl:NamedIndividual>
    


    <!-- http://www.semanticweb.org/kainatansar/ontologies/2018/10/untitled-ontology-77#Transaction_1149 -->

    <owl:NamedIndividual rdf:about="http://www.semanticweb.org/kainatansar/ontologies/2018/10/untitled-ontology-77#Transaction_1149">
        <rdf:type rdf:resource="http://www.semanticweb.org/kainatansar/ontologies/2018/10/untitled-ontology-77#Deposits"/>
        <hasComAcc rdf:resource="http://www.semanticweb.org/kainatansar/ontologies/2018/10/untitled-ontology-77#ComAccount"/>
        <hasDepFrq1D rdf:datatype="http://www.w3.org/2001/XMLSchema#float">2.0</hasDepFrq1D>
        <hasSumOfDeposit1D rdf:datatype="http://www.w3.org/2001/XMLSchema#float">0.0</hasSumOfDeposit1D>
    </owl:NamedIndividual>
    


    <!-- http://www.semanticweb.org/kainatansar/ontologies/2018/10/untitled-ontology-77#Transaction_1150 -->

    <owl:NamedIndividual rdf:about="http://www.semanticweb.org/kainatansar/ontologies/2018/10/untitled-ontology-77#Transaction_1150">
        <rdf:type rdf:resource="http://www.semanticweb.org/kainatansar/ontologies/2018/10/untitled-ontology-77#Deposits"/>
        <hasComAcc rdf:resource="http://www.semanticweb.org/kainatansar/ontologies/2018/10/untitled-ontology-77#ComAccount"/>
        <hasDepFrq1D rdf:datatype="http://www.w3.org/2001/XMLSchema#float">3.0</hasDepFrq1D>
        <hasSumOfDeposit1D rdf:datatype="http://www.w3.org/2001/XMLSchema#float">0.0</hasSumOfDeposit1D>
    </owl:NamedIndividual>
    


    <!-- http://www.semanticweb.org/kainatansar/ontologies/2018/10/untitled-ontology-77#Transaction_1151 -->

    <owl:NamedIndividual rdf:about="http://www.semanticweb.org/kainatansar/ontologies/2018/10/untitled-ontology-77#Transaction_1151">
        <rdf:type rdf:resource="http://www.semanticweb.org/kainatansar/ontologies/2018/10/untitled-ontology-77#Deposits"/>
        <hasComAcc rdf:resource="http://www.semanticweb.org/kainatansar/ontologies/2018/10/untitled-ontology-77#ComAccount"/>
        <hasDepFrq1D rdf:datatype="http://www.w3.org/2001/XMLSchema#float">3.0</hasDepFrq1D>
        <hasSumOfDeposit1D rdf:datatype="http://www.w3.org/2001/XMLSchema#float">0.0</hasSumOfDeposit1D>
    </owl:NamedIndividual>
    


    <!-- http://www.semanticweb.org/kainatansar/ontologies/2018/10/untitled-ontology-77#Transaction_1152 -->

    <owl:NamedIndividual rdf:about="http://www.semanticweb.org/kainatansar/ontologies/2018/10/untitled-ontology-77#Transaction_1152">
        <rdf:type rdf:resource="http://www.semanticweb.org/kainatansar/ontologies/2018/10/untitled-ontology-77#Deposits"/>
        <hasComAcc rdf:resource="http://www.semanticweb.org/kainatansar/ontologies/2018/10/untitled-ontology-77#ComAccount"/>
        <hasDepFrq1D rdf:datatype="http://www.w3.org/2001/XMLSchema#float">3.0</hasDepFrq1D>
        <hasSumOfDeposit1D rdf:datatype="http://www.w3.org/2001/XMLSchema#float">0.0</hasSumOfDeposit1D>
    </owl:NamedIndividual>
    


    <!-- http://www.semanticweb.org/kainatansar/ontologies/2018/10/untitled-ontology-77#Transaction_1153 -->

    <owl:NamedIndividual rdf:about="http://www.semanticweb.org/kainatansar/ontologies/2018/10/untitled-ontology-77#Transaction_1153">
        <rdf:type rdf:resource="http://www.semanticweb.org/kainatansar/ontologies/2018/10/untitled-ontology-77#Deposits"/>
        <hasComAcc rdf:resource="http://www.semanticweb.org/kainatansar/ontologies/2018/10/untitled-ontology-77#ComAccount"/>
        <hasDepFrq1D rdf:datatype="http://www.w3.org/2001/XMLSchema#float">1.0</hasDepFrq1D>
        <hasSumOfDeposit1D rdf:datatype="http://www.w3.org/2001/XMLSchema#float">0.0</hasSumOfDeposit1D>
    </owl:NamedIndividual>
    


    <!-- http://www.semanticweb.org/kainatansar/ontologies/2018/10/untitled-ontology-77#Transaction_1154 -->

    <owl:NamedIndividual rdf:about="http://www.semanticweb.org/kainatansar/ontologies/2018/10/untitled-ontology-77#Transaction_1154">
        <rdf:type rdf:resource="http://www.semanticweb.org/kainatansar/ontologies/2018/10/untitled-ontology-77#Deposits"/>
        <hasComAcc rdf:resource="http://www.semanticweb.org/kainatansar/ontologies/2018/10/untitled-ontology-77#ComAccount"/>
        <hasDepFrq1D rdf:datatype="http://www.w3.org/2001/XMLSchema#float">3.0</hasDepFrq1D>
        <hasSumOfDeposit1D rdf:datatype="http://www.w3.org/2001/XMLSchema#float">0.0</hasSumOfDeposit1D>
    </owl:NamedIndividual>
    


    <!-- http://www.semanticweb.org/kainatansar/ontologies/2018/10/untitled-ontology-77#Transaction_1155 -->

    <owl:NamedIndividual rdf:about="http://www.semanticweb.org/kainatansar/ontologies/2018/10/untitled-ontology-77#Transaction_1155">
        <rdf:type rdf:resource="http://www.semanticweb.org/kainatansar/ontologies/2018/10/untitled-ontology-77#Deposits"/>
        <hasComAcc rdf:resource="http://www.semanticweb.org/kainatansar/ontologies/2018/10/untitled-ontology-77#ComAccount"/>
        <hasDepFrq1D rdf:datatype="http://www.w3.org/2001/XMLSchema#float">3.0</hasDepFrq1D>
        <hasSumOfDeposit1D rdf:datatype="http://www.w3.org/2001/XMLSchema#float">0.0</hasSumOfDeposit1D>
    </owl:NamedIndividual>
    


    <!-- http://www.semanticweb.org/kainatansar/ontologies/2018/10/untitled-ontology-77#Transaction_1156 -->

    <owl:NamedIndividual rdf:about="http://www.semanticweb.org/kainatansar/ontologies/2018/10/untitled-ontology-77#Transaction_1156">
        <rdf:type rdf:resource="http://www.semanticweb.org/kainatansar/ontologies/2018/10/untitled-ontology-77#Deposits"/>
        <hasComAcc rdf:resource="http://www.semanticweb.org/kainatansar/ontologies/2018/10/untitled-ontology-77#ComAccount"/>
        <hasDepFrq1D rdf:datatype="http://www.w3.org/2001/XMLSchema#float">3.0</hasDepFrq1D>
        <hasSumOfDeposit1D rdf:datatype="http://www.w3.org/2001/XMLSchema#float">0.0</hasSumOfDeposit1D>
    </owl:NamedIndividual>
    


    <!-- http://www.semanticweb.org/kainatansar/ontologies/2018/10/untitled-ontology-77#Transaction_1157 -->

    <owl:NamedIndividual rdf:about="http://www.semanticweb.org/kainatansar/ontologies/2018/10/untitled-ontology-77#Transaction_1157">
        <rdf:type rdf:resource="http://www.semanticweb.org/kainatansar/ontologies/2018/10/untitled-ontology-77#Deposits"/>
        <hasComAcc rdf:resource="http://www.semanticweb.org/kainatansar/ontologies/2018/10/untitled-ontology-77#ComAccount"/>
        <hasDepFrq1D rdf:datatype="http://www.w3.org/2001/XMLSchema#float">3.0</hasDepFrq1D>
        <hasSumOfDeposit1D rdf:datatype="http://www.w3.org/2001/XMLSchema#float">0.0</hasSumOfDeposit1D>
    </owl:NamedIndividual>
    


    <!-- http://www.semanticweb.org/kainatansar/ontologies/2018/10/untitled-ontology-77#Transaction_1158 -->

    <owl:NamedIndividual rdf:about="http://www.semanticweb.org/kainatansar/ontologies/2018/10/untitled-ontology-77#Transaction_1158">
        <rdf:type rdf:resource="http://www.semanticweb.org/kainatansar/ontologies/2018/10/untitled-ontology-77#Deposits"/>
        <hasComAcc rdf:resource="http://www.semanticweb.org/kainatansar/ontologies/2018/10/untitled-ontology-77#ComAccount"/>
        <hasDepFrq1D rdf:datatype="http://www.w3.org/2001/XMLSchema#float">3.0</hasDepFrq1D>
        <hasSumOfDeposit1D rdf:datatype="http://www.w3.org/2001/XMLSchema#float">0.0</hasSumOfDeposit1D>
    </owl:NamedIndividual>
    


    <!-- http://www.semanticweb.org/kainatansar/ontologies/2018/10/untitled-ontology-77#Transaction_1159 -->

    <owl:NamedIndividual rdf:about="http://www.semanticweb.org/kainatansar/ontologies/2018/10/untitled-ontology-77#Transaction_1159">
        <rdf:type rdf:resource="http://www.semanticweb.org/kainatansar/ontologies/2018/10/untitled-ontology-77#Deposits"/>
        <hasComAcc rdf:resource="http://www.semanticweb.org/kainatansar/ontologies/2018/10/untitled-ontology-77#ComAccount"/>
        <hasDepFrq1D rdf:datatype="http://www.w3.org/2001/XMLSchema#float">1.0</hasDepFrq1D>
        <hasSumOfDeposit1D rdf:datatype="http://www.w3.org/2001/XMLSchema#float">0.0</hasSumOfDeposit1D>
    </owl:NamedIndividual>
    


    <!-- http://www.semanticweb.org/kainatansar/ontologies/2018/10/untitled-ontology-77#Transaction_116 -->

    <owl:NamedIndividual rdf:about="http://www.semanticweb.org/kainatansar/ontologies/2018/10/untitled-ontology-77#Transaction_116">
        <rdf:type rdf:resource="http://www.semanticweb.org/kainatansar/ontologies/2018/10/untitled-ontology-77#Deposits"/>
        <hasComAcc rdf:resource="http://www.semanticweb.org/kainatansar/ontologies/2018/10/untitled-ontology-77#ComAccount"/>
        <hasDepFrq1D rdf:datatype="http://www.w3.org/2001/XMLSchema#float">2.0</hasDepFrq1D>
        <hasSumOfDeposit1D rdf:datatype="http://www.w3.org/2001/XMLSchema#float">20925.0</hasSumOfDeposit1D>
    </owl:NamedIndividual>
    


    <!-- http://www.semanticweb.org/kainatansar/ontologies/2018/10/untitled-ontology-77#Transaction_1160 -->

    <owl:NamedIndividual rdf:about="http://www.semanticweb.org/kainatansar/ontologies/2018/10/untitled-ontology-77#Transaction_1160">
        <rdf:type rdf:resource="http://www.semanticweb.org/kainatansar/ontologies/2018/10/untitled-ontology-77#Deposits"/>
        <hasComAcc rdf:resource="http://www.semanticweb.org/kainatansar/ontologies/2018/10/untitled-ontology-77#ComAccount"/>
        <hasDepFrq1D rdf:datatype="http://www.w3.org/2001/XMLSchema#float">1.0</hasDepFrq1D>
        <hasSumOfDeposit1D rdf:datatype="http://www.w3.org/2001/XMLSchema#float">0.0</hasSumOfDeposit1D>
    </owl:NamedIndividual>
    


    <!-- http://www.semanticweb.org/kainatansar/ontologies/2018/10/untitled-ontology-77#Transaction_1161 -->

    <owl:NamedIndividual rdf:about="http://www.semanticweb.org/kainatansar/ontologies/2018/10/untitled-ontology-77#Transaction_1161">
        <rdf:type rdf:resource="http://www.semanticweb.org/kainatansar/ontologies/2018/10/untitled-ontology-77#Deposits"/>
        <hasComAcc rdf:resource="http://www.semanticweb.org/kainatansar/ontologies/2018/10/untitled-ontology-77#ComAccount"/>
        <hasDepFrq1D rdf:datatype="http://www.w3.org/2001/XMLSchema#float">3.0</hasDepFrq1D>
        <hasSumOfDeposit1D rdf:datatype="http://www.w3.org/2001/XMLSchema#float">0.0</hasSumOfDeposit1D>
    </owl:NamedIndividual>
    


    <!-- http://www.semanticweb.org/kainatansar/ontologies/2018/10/untitled-ontology-77#Transaction_1162 -->

    <owl:NamedIndividual rdf:about="http://www.semanticweb.org/kainatansar/ontologies/2018/10/untitled-ontology-77#Transaction_1162">
        <rdf:type rdf:resource="http://www.semanticweb.org/kainatansar/ontologies/2018/10/untitled-ontology-77#Deposits"/>
        <hasComAcc rdf:resource="http://www.semanticweb.org/kainatansar/ontologies/2018/10/untitled-ontology-77#ComAccount"/>
        <hasDepFrq1D rdf:datatype="http://www.w3.org/2001/XMLSchema#float">1.0</hasDepFrq1D>
        <hasSumOfDeposit1D rdf:datatype="http://www.w3.org/2001/XMLSchema#float">0.0</hasSumOfDeposit1D>
    </owl:NamedIndividual>
    


    <!-- http://www.semanticweb.org/kainatansar/ontologies/2018/10/untitled-ontology-77#Transaction_1163 -->

    <owl:NamedIndividual rdf:about="http://www.semanticweb.org/kainatansar/ontologies/2018/10/untitled-ontology-77#Transaction_1163">
        <rdf:type rdf:resource="http://www.semanticweb.org/kainatansar/ontologies/2018/10/untitled-ontology-77#Deposits"/>
        <hasComAcc rdf:resource="http://www.semanticweb.org/kainatansar/ontologies/2018/10/untitled-ontology-77#ComAccount"/>
        <hasDepFrq1D rdf:datatype="http://www.w3.org/2001/XMLSchema#float">3.0</hasDepFrq1D>
        <hasSumOfDeposit1D rdf:datatype="http://www.w3.org/2001/XMLSchema#float">0.0</hasSumOfDeposit1D>
    </owl:NamedIndividual>
    


    <!-- http://www.semanticweb.org/kainatansar/ontologies/2018/10/untitled-ontology-77#Transaction_1164 -->

    <owl:NamedIndividual rdf:about="http://www.semanticweb.org/kainatansar/ontologies/2018/10/untitled-ontology-77#Transaction_1164">
        <rdf:type rdf:resource="http://www.semanticweb.org/kainatansar/ontologies/2018/10/untitled-ontology-77#Deposits"/>
        <hasComAcc rdf:resource="http://www.semanticweb.org/kainatansar/ontologies/2018/10/untitled-ontology-77#ComAccount"/>
        <hasDepFrq1D rdf:datatype="http://www.w3.org/2001/XMLSchema#float">3.0</hasDepFrq1D>
        <hasSumOfDeposit1D rdf:datatype="http://www.w3.org/2001/XMLSchema#float">0.0</hasSumOfDeposit1D>
    </owl:NamedIndividual>
    


    <!-- http://www.semanticweb.org/kainatansar/ontologies/2018/10/untitled-ontology-77#Transaction_1165 -->

    <owl:NamedIndividual rdf:about="http://www.semanticweb.org/kainatansar/ontologies/2018/10/untitled-ontology-77#Transaction_1165">
        <rdf:type rdf:resource="http://www.semanticweb.org/kainatansar/ontologies/2018/10/untitled-ontology-77#Deposits"/>
        <hasComAcc rdf:resource="http://www.semanticweb.org/kainatansar/ontologies/2018/10/untitled-ontology-77#ComAccount"/>
        <hasDepFrq1D rdf:datatype="http://www.w3.org/2001/XMLSchema#float">2.0</hasDepFrq1D>
        <hasSumOfDeposit1D rdf:datatype="http://www.w3.org/2001/XMLSchema#float">0.0</hasSumOfDeposit1D>
    </owl:NamedIndividual>
    


    <!-- http://www.semanticweb.org/kainatansar/ontologies/2018/10/untitled-ontology-77#Transaction_1166 -->

    <owl:NamedIndividual rdf:about="http://www.semanticweb.org/kainatansar/ontologies/2018/10/untitled-ontology-77#Transaction_1166">
        <rdf:type rdf:resource="http://www.semanticweb.org/kainatansar/ontologies/2018/10/untitled-ontology-77#Deposits"/>
        <hasComAcc rdf:resource="http://www.semanticweb.org/kainatansar/ontologies/2018/10/untitled-ontology-77#ComAccount"/>
        <hasDepFrq1D rdf:datatype="http://www.w3.org/2001/XMLSchema#float">1.0</hasDepFrq1D>
        <hasSumOfDeposit1D rdf:datatype="http://www.w3.org/2001/XMLSchema#float">0.0</hasSumOfDeposit1D>
    </owl:NamedIndividual>
    


    <!-- http://www.semanticweb.org/kainatansar/ontologies/2018/10/untitled-ontology-77#Transaction_1167 -->

    <owl:NamedIndividual rdf:about="http://www.semanticweb.org/kainatansar/ontologies/2018/10/untitled-ontology-77#Transaction_1167">
        <rdf:type rdf:resource="http://www.semanticweb.org/kainatansar/ontologies/2018/10/untitled-ontology-77#Deposits"/>
        <hasComAcc rdf:resource="http://www.semanticweb.org/kainatansar/ontologies/2018/10/untitled-ontology-77#ComAccount"/>
        <hasDepFrq1D rdf:datatype="http://www.w3.org/2001/XMLSchema#float">1.0</hasDepFrq1D>
        <hasSumOfDeposit1D rdf:datatype="http://www.w3.org/2001/XMLSchema#float">0.0</hasSumOfDeposit1D>
    </owl:NamedIndividual>
    


    <!-- http://www.semanticweb.org/kainatansar/ontologies/2018/10/untitled-ontology-77#Transaction_1168 -->

    <owl:NamedIndividual rdf:about="http://www.semanticweb.org/kainatansar/ontologies/2018/10/untitled-ontology-77#Transaction_1168">
        <rdf:type rdf:resource="http://www.semanticweb.org/kainatansar/ontologies/2018/10/untitled-ontology-77#Deposits"/>
        <hasComAcc rdf:resource="http://www.semanticweb.org/kainatansar/ontologies/2018/10/untitled-ontology-77#ComAccount"/>
        <hasDepFrq1D rdf:datatype="http://www.w3.org/2001/XMLSchema#float">2.0</hasDepFrq1D>
        <hasSumOfDeposit1D rdf:datatype="http://www.w3.org/2001/XMLSchema#float">184781.0</hasSumOfDeposit1D>
    </owl:NamedIndividual>
    


    <!-- http://www.semanticweb.org/kainatansar/ontologies/2018/10/untitled-ontology-77#Transaction_1169 -->

    <owl:NamedIndividual rdf:about="http://www.semanticweb.org/kainatansar/ontologies/2018/10/untitled-ontology-77#Transaction_1169">
        <rdf:type rdf:resource="http://www.semanticweb.org/kainatansar/ontologies/2018/10/untitled-ontology-77#Deposits"/>
        <hasComAcc rdf:resource="http://www.semanticweb.org/kainatansar/ontologies/2018/10/untitled-ontology-77#ComAccount"/>
        <hasDepFrq1D rdf:datatype="http://www.w3.org/2001/XMLSchema#float">2.0</hasDepFrq1D>
        <hasSumOfDeposit1D rdf:datatype="http://www.w3.org/2001/XMLSchema#float">69404.0</hasSumOfDeposit1D>
    </owl:NamedIndividual>
    


    <!-- http://www.semanticweb.org/kainatansar/ontologies/2018/10/untitled-ontology-77#Transaction_117 -->

    <owl:NamedIndividual rdf:about="http://www.semanticweb.org/kainatansar/ontologies/2018/10/untitled-ontology-77#Transaction_117">
        <rdf:type rdf:resource="http://www.semanticweb.org/kainatansar/ontologies/2018/10/untitled-ontology-77#Deposits"/>
        <hasComAcc rdf:resource="http://www.semanticweb.org/kainatansar/ontologies/2018/10/untitled-ontology-77#ComAccount"/>
        <hasDepFrq1D rdf:datatype="http://www.w3.org/2001/XMLSchema#float">2.0</hasDepFrq1D>
        <hasSumOfDeposit1D rdf:datatype="http://www.w3.org/2001/XMLSchema#float">41903.46</hasSumOfDeposit1D>
    </owl:NamedIndividual>
    


    <!-- http://www.semanticweb.org/kainatansar/ontologies/2018/10/untitled-ontology-77#Transaction_1171 -->

    <owl:NamedIndividual rdf:about="http://www.semanticweb.org/kainatansar/ontologies/2018/10/untitled-ontology-77#Transaction_1171">
        <rdf:type rdf:resource="http://www.semanticweb.org/kainatansar/ontologies/2018/10/untitled-ontology-77#Deposits"/>
        <hasComAcc rdf:resource="http://www.semanticweb.org/kainatansar/ontologies/2018/10/untitled-ontology-77#ComAccount"/>
        <hasDepFrq1D rdf:datatype="http://www.w3.org/2001/XMLSchema#float">2.0</hasDepFrq1D>
        <hasSumOfDeposit1D rdf:datatype="http://www.w3.org/2001/XMLSchema#float">22386.0</hasSumOfDeposit1D>
    </owl:NamedIndividual>
    


    <!-- http://www.semanticweb.org/kainatansar/ontologies/2018/10/untitled-ontology-77#Transaction_1174 -->

    <owl:NamedIndividual rdf:about="http://www.semanticweb.org/kainatansar/ontologies/2018/10/untitled-ontology-77#Transaction_1174">
        <rdf:type rdf:resource="http://www.semanticweb.org/kainatansar/ontologies/2018/10/untitled-ontology-77#Deposits"/>
        <hasComAcc rdf:resource="http://www.semanticweb.org/kainatansar/ontologies/2018/10/untitled-ontology-77#ComAccount"/>
        <hasDepFrq1D rdf:datatype="http://www.w3.org/2001/XMLSchema#float">2.0</hasDepFrq1D>
        <hasSumOfDeposit1D rdf:datatype="http://www.w3.org/2001/XMLSchema#float">31392.0</hasSumOfDeposit1D>
    </owl:NamedIndividual>
    


    <!-- http://www.semanticweb.org/kainatansar/ontologies/2018/10/untitled-ontology-77#Transaction_1175 -->

    <owl:NamedIndividual rdf:about="http://www.semanticweb.org/kainatansar/ontologies/2018/10/untitled-ontology-77#Transaction_1175">
        <rdf:type rdf:resource="http://www.semanticweb.org/kainatansar/ontologies/2018/10/untitled-ontology-77#Deposits"/>
        <hasComAcc rdf:resource="http://www.semanticweb.org/kainatansar/ontologies/2018/10/untitled-ontology-77#ComAccount"/>
        <hasDepFrq1D rdf:datatype="http://www.w3.org/2001/XMLSchema#float">1.0</hasDepFrq1D>
        <hasSumOfDeposit1D rdf:datatype="http://www.w3.org/2001/XMLSchema#float">7102.0</hasSumOfDeposit1D>
    </owl:NamedIndividual>
    


    <!-- http://www.semanticweb.org/kainatansar/ontologies/2018/10/untitled-ontology-77#Transaction_1176 -->

    <owl:NamedIndividual rdf:about="http://www.semanticweb.org/kainatansar/ontologies/2018/10/untitled-ontology-77#Transaction_1176">
        <rdf:type rdf:resource="http://www.semanticweb.org/kainatansar/ontologies/2018/10/untitled-ontology-77#Deposits"/>
        <hasComAcc rdf:resource="http://www.semanticweb.org/kainatansar/ontologies/2018/10/untitled-ontology-77#ComAccount"/>
        <hasDepFrq1D rdf:datatype="http://www.w3.org/2001/XMLSchema#float">2.0</hasDepFrq1D>
        <hasSumOfDeposit1D rdf:datatype="http://www.w3.org/2001/XMLSchema#float">54214.0</hasSumOfDeposit1D>
    </owl:NamedIndividual>
    


    <!-- http://www.semanticweb.org/kainatansar/ontologies/2018/10/untitled-ontology-77#Transaction_1177 -->

    <owl:NamedIndividual rdf:about="http://www.semanticweb.org/kainatansar/ontologies/2018/10/untitled-ontology-77#Transaction_1177">
        <rdf:type rdf:resource="http://www.semanticweb.org/kainatansar/ontologies/2018/10/untitled-ontology-77#Deposits"/>
        <hasComAcc rdf:resource="http://www.semanticweb.org/kainatansar/ontologies/2018/10/untitled-ontology-77#ComAccount"/>
        <hasDepFrq1D rdf:datatype="http://www.w3.org/2001/XMLSchema#float">1.0</hasDepFrq1D>
        <hasSumOfDeposit1D rdf:datatype="http://www.w3.org/2001/XMLSchema#float">581420.56</hasSumOfDeposit1D>
    </owl:NamedIndividual>
    


    <!-- http://www.semanticweb.org/kainatansar/ontologies/2018/10/untitled-ontology-77#Transaction_1178 -->

    <owl:NamedIndividual rdf:about="http://www.semanticweb.org/kainatansar/ontologies/2018/10/untitled-ontology-77#Transaction_1178">
        <rdf:type rdf:resource="http://www.semanticweb.org/kainatansar/ontologies/2018/10/untitled-ontology-77#Deposits"/>
        <hasComAcc rdf:resource="http://www.semanticweb.org/kainatansar/ontologies/2018/10/untitled-ontology-77#ComAccount"/>
        <hasDepFrq1D rdf:datatype="http://www.w3.org/2001/XMLSchema#float">3.0</hasDepFrq1D>
        <hasSumOfDeposit1D rdf:datatype="http://www.w3.org/2001/XMLSchema#float">568161.44</hasSumOfDeposit1D>
    </owl:NamedIndividual>
    


    <!-- http://www.semanticweb.org/kainatansar/ontologies/2018/10/untitled-ontology-77#Transaction_1179 -->

    <owl:NamedIndividual rdf:about="http://www.semanticweb.org/kainatansar/ontologies/2018/10/untitled-ontology-77#Transaction_1179">
        <rdf:type rdf:resource="http://www.semanticweb.org/kainatansar/ontologies/2018/10/untitled-ontology-77#Deposits"/>
        <hasComAcc rdf:resource="http://www.semanticweb.org/kainatansar/ontologies/2018/10/untitled-ontology-77#ComAccount"/>
        <hasDepFrq1D rdf:datatype="http://www.w3.org/2001/XMLSchema#float">2.0</hasDepFrq1D>
        <hasSumOfDeposit1D rdf:datatype="http://www.w3.org/2001/XMLSchema#float">11308.0</hasSumOfDeposit1D>
    </owl:NamedIndividual>
    


    <!-- http://www.semanticweb.org/kainatansar/ontologies/2018/10/untitled-ontology-77#Transaction_1180 -->

    <owl:NamedIndividual rdf:about="http://www.semanticweb.org/kainatansar/ontologies/2018/10/untitled-ontology-77#Transaction_1180">
        <rdf:type rdf:resource="http://www.semanticweb.org/kainatansar/ontologies/2018/10/untitled-ontology-77#Deposits"/>
        <hasComAcc rdf:resource="http://www.semanticweb.org/kainatansar/ontologies/2018/10/untitled-ontology-77#ComAccount"/>
        <hasDepFrq1D rdf:datatype="http://www.w3.org/2001/XMLSchema#float">2.0</hasDepFrq1D>
        <hasSumOfDeposit1D rdf:datatype="http://www.w3.org/2001/XMLSchema#float">213449.0</hasSumOfDeposit1D>
    </owl:NamedIndividual>
    


    <!-- http://www.semanticweb.org/kainatansar/ontologies/2018/10/untitled-ontology-77#Transaction_1181 -->

    <owl:NamedIndividual rdf:about="http://www.semanticweb.org/kainatansar/ontologies/2018/10/untitled-ontology-77#Transaction_1181">
        <rdf:type rdf:resource="http://www.semanticweb.org/kainatansar/ontologies/2018/10/untitled-ontology-77#Deposits"/>
        <hasComAcc rdf:resource="http://www.semanticweb.org/kainatansar/ontologies/2018/10/untitled-ontology-77#ComAccount"/>
        <hasDepFrq1D rdf:datatype="http://www.w3.org/2001/XMLSchema#float">1.0</hasDepFrq1D>
        <hasSumOfDeposit1D rdf:datatype="http://www.w3.org/2001/XMLSchema#float">1036.0</hasSumOfDeposit1D>
    </owl:NamedIndividual>
    


    <!-- http://www.semanticweb.org/kainatansar/ontologies/2018/10/untitled-ontology-77#Transaction_1183 -->

    <owl:NamedIndividual rdf:about="http://www.semanticweb.org/kainatansar/ontologies/2018/10/untitled-ontology-77#Transaction_1183">
        <rdf:type rdf:resource="http://www.semanticweb.org/kainatansar/ontologies/2018/10/untitled-ontology-77#Deposits"/>
        <hasComAcc rdf:resource="http://www.semanticweb.org/kainatansar/ontologies/2018/10/untitled-ontology-77#ComAccount"/>
        <hasDepFrq1D rdf:datatype="http://www.w3.org/2001/XMLSchema#float">2.0</hasDepFrq1D>
        <hasSumOfDeposit1D rdf:datatype="http://www.w3.org/2001/XMLSchema#float">5912.0</hasSumOfDeposit1D>
    </owl:NamedIndividual>
    


    <!-- http://www.semanticweb.org/kainatansar/ontologies/2018/10/untitled-ontology-77#Transaction_1184 -->

    <owl:NamedIndividual rdf:about="http://www.semanticweb.org/kainatansar/ontologies/2018/10/untitled-ontology-77#Transaction_1184">
        <rdf:type rdf:resource="http://www.semanticweb.org/kainatansar/ontologies/2018/10/untitled-ontology-77#Deposits"/>
        <hasComAcc rdf:resource="http://www.semanticweb.org/kainatansar/ontologies/2018/10/untitled-ontology-77#ComAccount"/>
        <hasDepFrq1D rdf:datatype="http://www.w3.org/2001/XMLSchema#float">2.0</hasDepFrq1D>
        <hasSumOfDeposit1D rdf:datatype="http://www.w3.org/2001/XMLSchema#float">186592.0</hasSumOfDeposit1D>
    </owl:NamedIndividual>
    


    <!-- http://www.semanticweb.org/kainatansar/ontologies/2018/10/untitled-ontology-77#Transaction_1185 -->

    <owl:NamedIndividual rdf:about="http://www.semanticweb.org/kainatansar/ontologies/2018/10/untitled-ontology-77#Transaction_1185">
        <rdf:type rdf:resource="http://www.semanticweb.org/kainatansar/ontologies/2018/10/untitled-ontology-77#Deposits"/>
        <hasComAcc rdf:resource="http://www.semanticweb.org/kainatansar/ontologies/2018/10/untitled-ontology-77#ComAccount"/>
        <hasDepFrq1D rdf:datatype="http://www.w3.org/2001/XMLSchema#float">2.0</hasDepFrq1D>
        <hasSumOfDeposit1D rdf:datatype="http://www.w3.org/2001/XMLSchema#float">10675.0</hasSumOfDeposit1D>
    </owl:NamedIndividual>
    


    <!-- http://www.semanticweb.org/kainatansar/ontologies/2018/10/untitled-ontology-77#Transaction_1186 -->

    <owl:NamedIndividual rdf:about="http://www.semanticweb.org/kainatansar/ontologies/2018/10/untitled-ontology-77#Transaction_1186">
        <rdf:type rdf:resource="http://www.semanticweb.org/kainatansar/ontologies/2018/10/untitled-ontology-77#Deposits"/>
        <hasComAcc rdf:resource="http://www.semanticweb.org/kainatansar/ontologies/2018/10/untitled-ontology-77#ComAccount"/>
        <hasDepFrq1D rdf:datatype="http://www.w3.org/2001/XMLSchema#float">1.0</hasDepFrq1D>
        <hasSumOfDeposit1D rdf:datatype="http://www.w3.org/2001/XMLSchema#float">90587.0</hasSumOfDeposit1D>
    </owl:NamedIndividual>
    


    <!-- http://www.semanticweb.org/kainatansar/ontologies/2018/10/untitled-ontology-77#Transaction_1187 -->

    <owl:NamedIndividual rdf:about="http://www.semanticweb.org/kainatansar/ontologies/2018/10/untitled-ontology-77#Transaction_1187">
        <rdf:type rdf:resource="http://www.semanticweb.org/kainatansar/ontologies/2018/10/untitled-ontology-77#Deposits"/>
        <hasComAcc rdf:resource="http://www.semanticweb.org/kainatansar/ontologies/2018/10/untitled-ontology-77#ComAccount"/>
        <hasDepFrq1D rdf:datatype="http://www.w3.org/2001/XMLSchema#float">2.0</hasDepFrq1D>
        <hasSumOfDeposit1D rdf:datatype="http://www.w3.org/2001/XMLSchema#float">45360.0</hasSumOfDeposit1D>
    </owl:NamedIndividual>
    


    <!-- http://www.semanticweb.org/kainatansar/ontologies/2018/10/untitled-ontology-77#Transaction_1188 -->

    <owl:NamedIndividual rdf:about="http://www.semanticweb.org/kainatansar/ontologies/2018/10/untitled-ontology-77#Transaction_1188">
        <rdf:type rdf:resource="http://www.semanticweb.org/kainatansar/ontologies/2018/10/untitled-ontology-77#Deposits"/>
        <hasComAcc rdf:resource="http://www.semanticweb.org/kainatansar/ontologies/2018/10/untitled-ontology-77#ComAccount"/>
        <hasDepFrq1D rdf:datatype="http://www.w3.org/2001/XMLSchema#float">3.0</hasDepFrq1D>
        <hasSumOfDeposit1D rdf:datatype="http://www.w3.org/2001/XMLSchema#float">368.0</hasSumOfDeposit1D>
    </owl:NamedIndividual>
    


    <!-- http://www.semanticweb.org/kainatansar/ontologies/2018/10/untitled-ontology-77#Transaction_1189 -->

    <owl:NamedIndividual rdf:about="http://www.semanticweb.org/kainatansar/ontologies/2018/10/untitled-ontology-77#Transaction_1189">
        <rdf:type rdf:resource="http://www.semanticweb.org/kainatansar/ontologies/2018/10/untitled-ontology-77#Deposits"/>
        <hasComAcc rdf:resource="http://www.semanticweb.org/kainatansar/ontologies/2018/10/untitled-ontology-77#ComAccount"/>
        <hasDepFrq1D rdf:datatype="http://www.w3.org/2001/XMLSchema#float">1.0</hasDepFrq1D>
        <hasSumOfDeposit1D rdf:datatype="http://www.w3.org/2001/XMLSchema#float">10115.0</hasSumOfDeposit1D>
    </owl:NamedIndividual>
    


    <!-- http://www.semanticweb.org/kainatansar/ontologies/2018/10/untitled-ontology-77#Transaction_1190 -->

    <owl:NamedIndividual rdf:about="http://www.semanticweb.org/kainatansar/ontologies/2018/10/untitled-ontology-77#Transaction_1190">
        <rdf:type rdf:resource="http://www.semanticweb.org/kainatansar/ontologies/2018/10/untitled-ontology-77#Deposits"/>
        <hasComAcc rdf:resource="http://www.semanticweb.org/kainatansar/ontologies/2018/10/untitled-ontology-77#ComAccount"/>
        <hasDepFrq1D rdf:datatype="http://www.w3.org/2001/XMLSchema#float">3.0</hasDepFrq1D>
        <hasSumOfDeposit1D rdf:datatype="http://www.w3.org/2001/XMLSchema#float">74850.0</hasSumOfDeposit1D>
    </owl:NamedIndividual>
    


    <!-- http://www.semanticweb.org/kainatansar/ontologies/2018/10/untitled-ontology-77#Transaction_1191 -->

    <owl:NamedIndividual rdf:about="http://www.semanticweb.org/kainatansar/ontologies/2018/10/untitled-ontology-77#Transaction_1191">
        <rdf:type rdf:resource="http://www.semanticweb.org/kainatansar/ontologies/2018/10/untitled-ontology-77#Deposits"/>
        <hasComAcc rdf:resource="http://www.semanticweb.org/kainatansar/ontologies/2018/10/untitled-ontology-77#ComAccount"/>
        <hasDepFrq1D rdf:datatype="http://www.w3.org/2001/XMLSchema#float">3.0</hasDepFrq1D>
        <hasSumOfDeposit1D rdf:datatype="http://www.w3.org/2001/XMLSchema#float">29992.0</hasSumOfDeposit1D>
    </owl:NamedIndividual>
    


    <!-- http://www.semanticweb.org/kainatansar/ontologies/2018/10/untitled-ontology-77#Transaction_1192 -->

    <owl:NamedIndividual rdf:about="http://www.semanticweb.org/kainatansar/ontologies/2018/10/untitled-ontology-77#Transaction_1192">
        <rdf:type rdf:resource="http://www.semanticweb.org/kainatansar/ontologies/2018/10/untitled-ontology-77#Deposits"/>
        <hasComAcc rdf:resource="http://www.semanticweb.org/kainatansar/ontologies/2018/10/untitled-ontology-77#ComAccount"/>
        <hasDepFrq1D rdf:datatype="http://www.w3.org/2001/XMLSchema#float">1.0</hasDepFrq1D>
        <hasSumOfDeposit1D rdf:datatype="http://www.w3.org/2001/XMLSchema#float">10426.0</hasSumOfDeposit1D>
    </owl:NamedIndividual>
    


    <!-- http://www.semanticweb.org/kainatansar/ontologies/2018/10/untitled-ontology-77#Transaction_1193 -->

    <owl:NamedIndividual rdf:about="http://www.semanticweb.org/kainatansar/ontologies/2018/10/untitled-ontology-77#Transaction_1193">
        <rdf:type rdf:resource="http://www.semanticweb.org/kainatansar/ontologies/2018/10/untitled-ontology-77#Deposits"/>
        <hasComAcc rdf:resource="http://www.semanticweb.org/kainatansar/ontologies/2018/10/untitled-ontology-77#ComAccount"/>
        <hasDepFrq1D rdf:datatype="http://www.w3.org/2001/XMLSchema#float">1.0</hasDepFrq1D>
        <hasSumOfDeposit1D rdf:datatype="http://www.w3.org/2001/XMLSchema#float">31251.0</hasSumOfDeposit1D>
    </owl:NamedIndividual>
    


    <!-- http://www.semanticweb.org/kainatansar/ontologies/2018/10/untitled-ontology-77#Transaction_1194 -->

    <owl:NamedIndividual rdf:about="http://www.semanticweb.org/kainatansar/ontologies/2018/10/untitled-ontology-77#Transaction_1194">
        <rdf:type rdf:resource="http://www.semanticweb.org/kainatansar/ontologies/2018/10/untitled-ontology-77#Deposits"/>
        <hasComAcc rdf:resource="http://www.semanticweb.org/kainatansar/ontologies/2018/10/untitled-ontology-77#ComAccount"/>
        <hasDepFrq1D rdf:datatype="http://www.w3.org/2001/XMLSchema#float">2.0</hasDepFrq1D>
        <hasSumOfDeposit1D rdf:datatype="http://www.w3.org/2001/XMLSchema#float">21262.0</hasSumOfDeposit1D>
    </owl:NamedIndividual>
    


    <!-- http://www.semanticweb.org/kainatansar/ontologies/2018/10/untitled-ontology-77#Transaction_1195 -->

    <owl:NamedIndividual rdf:about="http://www.semanticweb.org/kainatansar/ontologies/2018/10/untitled-ontology-77#Transaction_1195">
        <rdf:type rdf:resource="http://www.semanticweb.org/kainatansar/ontologies/2018/10/untitled-ontology-77#Deposits"/>
        <hasComAcc rdf:resource="http://www.semanticweb.org/kainatansar/ontologies/2018/10/untitled-ontology-77#ComAccount"/>
        <hasDepFrq1D rdf:datatype="http://www.w3.org/2001/XMLSchema#float">1.0</hasDepFrq1D>
        <hasSumOfDeposit1D rdf:datatype="http://www.w3.org/2001/XMLSchema#float">6057.0</hasSumOfDeposit1D>
    </owl:NamedIndividual>
    


    <!-- http://www.semanticweb.org/kainatansar/ontologies/2018/10/untitled-ontology-77#Transaction_1196 -->

    <owl:NamedIndividual rdf:about="http://www.semanticweb.org/kainatansar/ontologies/2018/10/untitled-ontology-77#Transaction_1196">
        <rdf:type rdf:resource="http://www.semanticweb.org/kainatansar/ontologies/2018/10/untitled-ontology-77#Deposits"/>
        <hasComAcc rdf:resource="http://www.semanticweb.org/kainatansar/ontologies/2018/10/untitled-ontology-77#ComAccount"/>
        <hasDepFrq1D rdf:datatype="http://www.w3.org/2001/XMLSchema#float">1.0</hasDepFrq1D>
        <hasSumOfDeposit1D rdf:datatype="http://www.w3.org/2001/XMLSchema#float">133.99</hasSumOfDeposit1D>
    </owl:NamedIndividual>
    


    <!-- http://www.semanticweb.org/kainatansar/ontologies/2018/10/untitled-ontology-77#Transaction_1197 -->

    <owl:NamedIndividual rdf:about="http://www.semanticweb.org/kainatansar/ontologies/2018/10/untitled-ontology-77#Transaction_1197">
        <rdf:type rdf:resource="http://www.semanticweb.org/kainatansar/ontologies/2018/10/untitled-ontology-77#Deposits"/>
        <hasComAcc rdf:resource="http://www.semanticweb.org/kainatansar/ontologies/2018/10/untitled-ontology-77#ComAccount"/>
        <hasDepFrq1D rdf:datatype="http://www.w3.org/2001/XMLSchema#float">2.0</hasDepFrq1D>
        <hasSumOfDeposit1D rdf:datatype="http://www.w3.org/2001/XMLSchema#float">0.0</hasSumOfDeposit1D>
    </owl:NamedIndividual>
    


    <!-- http://www.semanticweb.org/kainatansar/ontologies/2018/10/untitled-ontology-77#Transaction_1198 -->

    <owl:NamedIndividual rdf:about="http://www.semanticweb.org/kainatansar/ontologies/2018/10/untitled-ontology-77#Transaction_1198">
        <rdf:type rdf:resource="http://www.semanticweb.org/kainatansar/ontologies/2018/10/untitled-ontology-77#Deposits"/>
        <hasComAcc rdf:resource="http://www.semanticweb.org/kainatansar/ontologies/2018/10/untitled-ontology-77#ComAccount"/>
        <hasDepFrq1D rdf:datatype="http://www.w3.org/2001/XMLSchema#float">3.0</hasDepFrq1D>
        <hasSumOfDeposit1D rdf:datatype="http://www.w3.org/2001/XMLSchema#float">0.0</hasSumOfDeposit1D>
    </owl:NamedIndividual>
    


    <!-- http://www.semanticweb.org/kainatansar/ontologies/2018/10/untitled-ontology-77#Transaction_1199 -->

    <owl:NamedIndividual rdf:about="http://www.semanticweb.org/kainatansar/ontologies/2018/10/untitled-ontology-77#Transaction_1199">
        <rdf:type rdf:resource="http://www.semanticweb.org/kainatansar/ontologies/2018/10/untitled-ontology-77#Deposits"/>
        <hasComAcc rdf:resource="http://www.semanticweb.org/kainatansar/ontologies/2018/10/untitled-ontology-77#ComAccount"/>
        <hasDepFrq1D rdf:datatype="http://www.w3.org/2001/XMLSchema#float">1.0</hasDepFrq1D>
        <hasSumOfDeposit1D rdf:datatype="http://www.w3.org/2001/XMLSchema#float">0.0</hasSumOfDeposit1D>
    </owl:NamedIndividual>
    


    <!-- http://www.semanticweb.org/kainatansar/ontologies/2018/10/untitled-ontology-77#Transaction_12 -->

    <owl:NamedIndividual rdf:about="http://www.semanticweb.org/kainatansar/ontologies/2018/10/untitled-ontology-77#Transaction_12">
        <rdf:type rdf:resource="http://www.semanticweb.org/kainatansar/ontologies/2018/10/untitled-ontology-77#Deposits"/>
        <hasComAcc rdf:resource="http://www.semanticweb.org/kainatansar/ontologies/2018/10/untitled-ontology-77#ComAccount"/>
        <hasDepFrq1D rdf:datatype="http://www.w3.org/2001/XMLSchema#float">2.0</hasDepFrq1D>
        <hasSumOfDeposit1D rdf:datatype="http://www.w3.org/2001/XMLSchema#float">20771.0</hasSumOfDeposit1D>
    </owl:NamedIndividual>
    


    <!-- http://www.semanticweb.org/kainatansar/ontologies/2018/10/untitled-ontology-77#Transaction_120 -->

    <owl:NamedIndividual rdf:about="http://www.semanticweb.org/kainatansar/ontologies/2018/10/untitled-ontology-77#Transaction_120">
        <rdf:type rdf:resource="http://www.semanticweb.org/kainatansar/ontologies/2018/10/untitled-ontology-77#Deposits"/>
        <hasComAcc rdf:resource="http://www.semanticweb.org/kainatansar/ontologies/2018/10/untitled-ontology-77#ComAccount"/>
        <hasDepFrq1D rdf:datatype="http://www.w3.org/2001/XMLSchema#float">3.0</hasDepFrq1D>
        <hasSumOfDeposit1D rdf:datatype="http://www.w3.org/2001/XMLSchema#float">41398.0</hasSumOfDeposit1D>
    </owl:NamedIndividual>
    


    <!-- http://www.semanticweb.org/kainatansar/ontologies/2018/10/untitled-ontology-77#Transaction_1200 -->

    <owl:NamedIndividual rdf:about="http://www.semanticweb.org/kainatansar/ontologies/2018/10/untitled-ontology-77#Transaction_1200">
        <rdf:type rdf:resource="http://www.semanticweb.org/kainatansar/ontologies/2018/10/untitled-ontology-77#Deposits"/>
        <hasComAcc rdf:resource="http://www.semanticweb.org/kainatansar/ontologies/2018/10/untitled-ontology-77#ComAccount"/>
        <hasDepFrq1D rdf:datatype="http://www.w3.org/2001/XMLSchema#float">3.0</hasDepFrq1D>
        <hasSumOfDeposit1D rdf:datatype="http://www.w3.org/2001/XMLSchema#float">0.0</hasSumOfDeposit1D>
    </owl:NamedIndividual>
    


    <!-- http://www.semanticweb.org/kainatansar/ontologies/2018/10/untitled-ontology-77#Transaction_1201 -->

    <owl:NamedIndividual rdf:about="http://www.semanticweb.org/kainatansar/ontologies/2018/10/untitled-ontology-77#Transaction_1201">
        <rdf:type rdf:resource="http://www.semanticweb.org/kainatansar/ontologies/2018/10/untitled-ontology-77#Deposits"/>
        <hasComAcc rdf:resource="http://www.semanticweb.org/kainatansar/ontologies/2018/10/untitled-ontology-77#ComAccount"/>
        <hasDepFrq1D rdf:datatype="http://www.w3.org/2001/XMLSchema#float">1.0</hasDepFrq1D>
        <hasSumOfDeposit1D rdf:datatype="http://www.w3.org/2001/XMLSchema#float">0.0</hasSumOfDeposit1D>
    </owl:NamedIndividual>
    


    <!-- http://www.semanticweb.org/kainatansar/ontologies/2018/10/untitled-ontology-77#Transaction_1202 -->

    <owl:NamedIndividual rdf:about="http://www.semanticweb.org/kainatansar/ontologies/2018/10/untitled-ontology-77#Transaction_1202">
        <rdf:type rdf:resource="http://www.semanticweb.org/kainatansar/ontologies/2018/10/untitled-ontology-77#Deposits"/>
        <hasComAcc rdf:resource="http://www.semanticweb.org/kainatansar/ontologies/2018/10/untitled-ontology-77#ComAccount"/>
        <hasDepFrq1D rdf:datatype="http://www.w3.org/2001/XMLSchema#float">3.0</hasDepFrq1D>
        <hasSumOfDeposit1D rdf:datatype="http://www.w3.org/2001/XMLSchema#float">0.0</hasSumOfDeposit1D>
    </owl:NamedIndividual>
    


    <!-- http://www.semanticweb.org/kainatansar/ontologies/2018/10/untitled-ontology-77#Transaction_1203 -->

    <owl:NamedIndividual rdf:about="http://www.semanticweb.org/kainatansar/ontologies/2018/10/untitled-ontology-77#Transaction_1203">
        <rdf:type rdf:resource="http://www.semanticweb.org/kainatansar/ontologies/2018/10/untitled-ontology-77#Deposits"/>
        <hasComAcc rdf:resource="http://www.semanticweb.org/kainatansar/ontologies/2018/10/untitled-ontology-77#ComAccount"/>
        <hasDepFrq1D rdf:datatype="http://www.w3.org/2001/XMLSchema#float">3.0</hasDepFrq1D>
        <hasSumOfDeposit1D rdf:datatype="http://www.w3.org/2001/XMLSchema#float">0.0</hasSumOfDeposit1D>
    </owl:NamedIndividual>
    


    <!-- http://www.semanticweb.org/kainatansar/ontologies/2018/10/untitled-ontology-77#Transaction_1204 -->

    <owl:NamedIndividual rdf:about="http://www.semanticweb.org/kainatansar/ontologies/2018/10/untitled-ontology-77#Transaction_1204">
        <rdf:type rdf:resource="http://www.semanticweb.org/kainatansar/ontologies/2018/10/untitled-ontology-77#Deposits"/>
        <hasComAcc rdf:resource="http://www.semanticweb.org/kainatansar/ontologies/2018/10/untitled-ontology-77#ComAccount"/>
        <hasDepFrq1D rdf:datatype="http://www.w3.org/2001/XMLSchema#float">1.0</hasDepFrq1D>
        <hasSumOfDeposit1D rdf:datatype="http://www.w3.org/2001/XMLSchema#float">0.0</hasSumOfDeposit1D>
    </owl:NamedIndividual>
    


    <!-- http://www.semanticweb.org/kainatansar/ontologies/2018/10/untitled-ontology-77#Transaction_1205 -->

    <owl:NamedIndividual rdf:about="http://www.semanticweb.org/kainatansar/ontologies/2018/10/untitled-ontology-77#Transaction_1205">
        <rdf:type rdf:resource="http://www.semanticweb.org/kainatansar/ontologies/2018/10/untitled-ontology-77#Deposits"/>
        <hasComAcc rdf:resource="http://www.semanticweb.org/kainatansar/ontologies/2018/10/untitled-ontology-77#ComAccount"/>
        <hasDepFrq1D rdf:datatype="http://www.w3.org/2001/XMLSchema#float">3.0</hasDepFrq1D>
        <hasSumOfDeposit1D rdf:datatype="http://www.w3.org/2001/XMLSchema#float">0.0</hasSumOfDeposit1D>
    </owl:NamedIndividual>
    


    <!-- http://www.semanticweb.org/kainatansar/ontologies/2018/10/untitled-ontology-77#Transaction_1206 -->

    <owl:NamedIndividual rdf:about="http://www.semanticweb.org/kainatansar/ontologies/2018/10/untitled-ontology-77#Transaction_1206">
        <rdf:type rdf:resource="http://www.semanticweb.org/kainatansar/ontologies/2018/10/untitled-ontology-77#Deposits"/>
        <hasComAcc rdf:resource="http://www.semanticweb.org/kainatansar/ontologies/2018/10/untitled-ontology-77#ComAccount"/>
        <hasDepFrq1D rdf:datatype="http://www.w3.org/2001/XMLSchema#float">3.0</hasDepFrq1D>
        <hasSumOfDeposit1D rdf:datatype="http://www.w3.org/2001/XMLSchema#float">0.0</hasSumOfDeposit1D>
    </owl:NamedIndividual>
    


    <!-- http://www.semanticweb.org/kainatansar/ontologies/2018/10/untitled-ontology-77#Transaction_1207 -->

    <owl:NamedIndividual rdf:about="http://www.semanticweb.org/kainatansar/ontologies/2018/10/untitled-ontology-77#Transaction_1207">
        <rdf:type rdf:resource="http://www.semanticweb.org/kainatansar/ontologies/2018/10/untitled-ontology-77#Deposits"/>
        <hasComAcc rdf:resource="http://www.semanticweb.org/kainatansar/ontologies/2018/10/untitled-ontology-77#ComAccount"/>
        <hasDepFrq1D rdf:datatype="http://www.w3.org/2001/XMLSchema#float">2.0</hasDepFrq1D>
        <hasSumOfDeposit1D rdf:datatype="http://www.w3.org/2001/XMLSchema#float">0.0</hasSumOfDeposit1D>
    </owl:NamedIndividual>
    


    <!-- http://www.semanticweb.org/kainatansar/ontologies/2018/10/untitled-ontology-77#Transaction_1208 -->

    <owl:NamedIndividual rdf:about="http://www.semanticweb.org/kainatansar/ontologies/2018/10/untitled-ontology-77#Transaction_1208">
        <rdf:type rdf:resource="http://www.semanticweb.org/kainatansar/ontologies/2018/10/untitled-ontology-77#Deposits"/>
        <hasComAcc rdf:resource="http://www.semanticweb.org/kainatansar/ontologies/2018/10/untitled-ontology-77#ComAccount"/>
        <hasDepFrq1D rdf:datatype="http://www.w3.org/2001/XMLSchema#float">1.0</hasDepFrq1D>
        <hasSumOfDeposit1D rdf:datatype="http://www.w3.org/2001/XMLSchema#float">0.0</hasSumOfDeposit1D>
    </owl:NamedIndividual>
    


    <!-- http://www.semanticweb.org/kainatansar/ontologies/2018/10/untitled-ontology-77#Transaction_1209 -->

    <owl:NamedIndividual rdf:about="http://www.semanticweb.org/kainatansar/ontologies/2018/10/untitled-ontology-77#Transaction_1209">
        <rdf:type rdf:resource="http://www.semanticweb.org/kainatansar/ontologies/2018/10/untitled-ontology-77#Deposits"/>
        <hasComAcc rdf:resource="http://www.semanticweb.org/kainatansar/ontologies/2018/10/untitled-ontology-77#ComAccount"/>
        <hasDepFrq1D rdf:datatype="http://www.w3.org/2001/XMLSchema#float">2.0</hasDepFrq1D>
        <hasSumOfDeposit1D rdf:datatype="http://www.w3.org/2001/XMLSchema#float">0.0</hasSumOfDeposit1D>
    </owl:NamedIndividual>
    


    <!-- http://www.semanticweb.org/kainatansar/ontologies/2018/10/untitled-ontology-77#Transaction_121 -->

    <owl:NamedIndividual rdf:about="http://www.semanticweb.org/kainatansar/ontologies/2018/10/untitled-ontology-77#Transaction_121">
        <rdf:type rdf:resource="http://www.semanticweb.org/kainatansar/ontologies/2018/10/untitled-ontology-77#Deposits"/>
        <hasComAcc rdf:resource="http://www.semanticweb.org/kainatansar/ontologies/2018/10/untitled-ontology-77#ComAccount"/>
        <hasDepFrq1D rdf:datatype="http://www.w3.org/2001/XMLSchema#float">1.0</hasDepFrq1D>
        <hasSumOfDeposit1D rdf:datatype="http://www.w3.org/2001/XMLSchema#float">14078.0</hasSumOfDeposit1D>
    </owl:NamedIndividual>
    


    <!-- http://www.semanticweb.org/kainatansar/ontologies/2018/10/untitled-ontology-77#Transaction_1210 -->

    <owl:NamedIndividual rdf:about="http://www.semanticweb.org/kainatansar/ontologies/2018/10/untitled-ontology-77#Transaction_1210">
        <rdf:type rdf:resource="http://www.semanticweb.org/kainatansar/ontologies/2018/10/untitled-ontology-77#Deposits"/>
        <hasComAcc rdf:resource="http://www.semanticweb.org/kainatansar/ontologies/2018/10/untitled-ontology-77#ComAccount"/>
        <hasDepFrq1D rdf:datatype="http://www.w3.org/2001/XMLSchema#float">3.0</hasDepFrq1D>
        <hasSumOfDeposit1D rdf:datatype="http://www.w3.org/2001/XMLSchema#float">0.0</hasSumOfDeposit1D>
    </owl:NamedIndividual>
    


    <!-- http://www.semanticweb.org/kainatansar/ontologies/2018/10/untitled-ontology-77#Transaction_1211 -->

    <owl:NamedIndividual rdf:about="http://www.semanticweb.org/kainatansar/ontologies/2018/10/untitled-ontology-77#Transaction_1211">
        <rdf:type rdf:resource="http://www.semanticweb.org/kainatansar/ontologies/2018/10/untitled-ontology-77#Deposits"/>
        <hasComAcc rdf:resource="http://www.semanticweb.org/kainatansar/ontologies/2018/10/untitled-ontology-77#ComAccount"/>
        <hasDepFrq1D rdf:datatype="http://www.w3.org/2001/XMLSchema#float">3.0</hasDepFrq1D>
        <hasSumOfDeposit1D rdf:datatype="http://www.w3.org/2001/XMLSchema#float">0.0</hasSumOfDeposit1D>
    </owl:NamedIndividual>
    


    <!-- http://www.semanticweb.org/kainatansar/ontologies/2018/10/untitled-ontology-77#Transaction_1212 -->

    <owl:NamedIndividual rdf:about="http://www.semanticweb.org/kainatansar/ontologies/2018/10/untitled-ontology-77#Transaction_1212">
        <rdf:type rdf:resource="http://www.semanticweb.org/kainatansar/ontologies/2018/10/untitled-ontology-77#Deposits"/>
        <hasComAcc rdf:resource="http://www.semanticweb.org/kainatansar/ontologies/2018/10/untitled-ontology-77#ComAccount"/>
        <hasDepFrq1D rdf:datatype="http://www.w3.org/2001/XMLSchema#float">3.0</hasDepFrq1D>
        <hasSumOfDeposit1D rdf:datatype="http://www.w3.org/2001/XMLSchema#float">0.0</hasSumOfDeposit1D>
    </owl:NamedIndividual>
    


    <!-- http://www.semanticweb.org/kainatansar/ontologies/2018/10/untitled-ontology-77#Transaction_1213 -->

    <owl:NamedIndividual rdf:about="http://www.semanticweb.org/kainatansar/ontologies/2018/10/untitled-ontology-77#Transaction_1213">
        <rdf:type rdf:resource="http://www.semanticweb.org/kainatansar/ontologies/2018/10/untitled-ontology-77#Deposits"/>
        <hasComAcc rdf:resource="http://www.semanticweb.org/kainatansar/ontologies/2018/10/untitled-ontology-77#ComAccount"/>
        <hasDepFrq1D rdf:datatype="http://www.w3.org/2001/XMLSchema#float">1.0</hasDepFrq1D>
        <hasSumOfDeposit1D rdf:datatype="http://www.w3.org/2001/XMLSchema#float">0.0</hasSumOfDeposit1D>
    </owl:NamedIndividual>
    


    <!-- http://www.semanticweb.org/kainatansar/ontologies/2018/10/untitled-ontology-77#Transaction_1214 -->

    <owl:NamedIndividual rdf:about="http://www.semanticweb.org/kainatansar/ontologies/2018/10/untitled-ontology-77#Transaction_1214">
        <rdf:type rdf:resource="http://www.semanticweb.org/kainatansar/ontologies/2018/10/untitled-ontology-77#Deposits"/>
        <hasComAcc rdf:resource="http://www.semanticweb.org/kainatansar/ontologies/2018/10/untitled-ontology-77#ComAccount"/>
        <hasDepFrq1D rdf:datatype="http://www.w3.org/2001/XMLSchema#float">1.0</hasDepFrq1D>
        <hasSumOfDeposit1D rdf:datatype="http://www.w3.org/2001/XMLSchema#float">0.0</hasSumOfDeposit1D>
    </owl:NamedIndividual>
    


    <!-- http://www.semanticweb.org/kainatansar/ontologies/2018/10/untitled-ontology-77#Transaction_1215 -->

    <owl:NamedIndividual rdf:about="http://www.semanticweb.org/kainatansar/ontologies/2018/10/untitled-ontology-77#Transaction_1215">
        <rdf:type rdf:resource="http://www.semanticweb.org/kainatansar/ontologies/2018/10/untitled-ontology-77#Deposits"/>
        <hasComAcc rdf:resource="http://www.semanticweb.org/kainatansar/ontologies/2018/10/untitled-ontology-77#ComAccount"/>
        <hasDepFrq1D rdf:datatype="http://www.w3.org/2001/XMLSchema#float">1.0</hasDepFrq1D>
        <hasSumOfDeposit1D rdf:datatype="http://www.w3.org/2001/XMLSchema#float">0.0</hasSumOfDeposit1D>
    </owl:NamedIndividual>
    


    <!-- http://www.semanticweb.org/kainatansar/ontologies/2018/10/untitled-ontology-77#Transaction_1216 -->

    <owl:NamedIndividual rdf:about="http://www.semanticweb.org/kainatansar/ontologies/2018/10/untitled-ontology-77#Transaction_1216">
        <rdf:type rdf:resource="http://www.semanticweb.org/kainatansar/ontologies/2018/10/untitled-ontology-77#Deposits"/>
        <hasComAcc rdf:resource="http://www.semanticweb.org/kainatansar/ontologies/2018/10/untitled-ontology-77#ComAccount"/>
        <hasDepFrq1D rdf:datatype="http://www.w3.org/2001/XMLSchema#float">1.0</hasDepFrq1D>
        <hasSumOfDeposit1D rdf:datatype="http://www.w3.org/2001/XMLSchema#float">29735.29</hasSumOfDeposit1D>
    </owl:NamedIndividual>
    


    <!-- http://www.semanticweb.org/kainatansar/ontologies/2018/10/untitled-ontology-77#Transaction_1217 -->

    <owl:NamedIndividual rdf:about="http://www.semanticweb.org/kainatansar/ontologies/2018/10/untitled-ontology-77#Transaction_1217">
        <rdf:type rdf:resource="http://www.semanticweb.org/kainatansar/ontologies/2018/10/untitled-ontology-77#Deposits"/>
        <hasComAcc rdf:resource="http://www.semanticweb.org/kainatansar/ontologies/2018/10/untitled-ontology-77#ComAccount"/>
        <hasDepFrq1D rdf:datatype="http://www.w3.org/2001/XMLSchema#float">3.0</hasDepFrq1D>
        <hasSumOfDeposit1D rdf:datatype="http://www.w3.org/2001/XMLSchema#float">23849.03</hasSumOfDeposit1D>
    </owl:NamedIndividual>
    


    <!-- http://www.semanticweb.org/kainatansar/ontologies/2018/10/untitled-ontology-77#Transaction_1219 -->

    <owl:NamedIndividual rdf:about="http://www.semanticweb.org/kainatansar/ontologies/2018/10/untitled-ontology-77#Transaction_1219">
        <rdf:type rdf:resource="http://www.semanticweb.org/kainatansar/ontologies/2018/10/untitled-ontology-77#Deposits"/>
        <hasComAcc rdf:resource="http://www.semanticweb.org/kainatansar/ontologies/2018/10/untitled-ontology-77#ComAccount"/>
        <hasDepFrq1D rdf:datatype="http://www.w3.org/2001/XMLSchema#float">1.0</hasDepFrq1D>
        <hasSumOfDeposit1D rdf:datatype="http://www.w3.org/2001/XMLSchema#float">103588.0</hasSumOfDeposit1D>
    </owl:NamedIndividual>
    


    <!-- http://www.semanticweb.org/kainatansar/ontologies/2018/10/untitled-ontology-77#Transaction_1220 -->

    <owl:NamedIndividual rdf:about="http://www.semanticweb.org/kainatansar/ontologies/2018/10/untitled-ontology-77#Transaction_1220">
        <rdf:type rdf:resource="http://www.semanticweb.org/kainatansar/ontologies/2018/10/untitled-ontology-77#Deposits"/>
        <hasComAcc rdf:resource="http://www.semanticweb.org/kainatansar/ontologies/2018/10/untitled-ontology-77#ComAccount"/>
        <hasDepFrq1D rdf:datatype="http://www.w3.org/2001/XMLSchema#float">2.0</hasDepFrq1D>
        <hasSumOfDeposit1D rdf:datatype="http://www.w3.org/2001/XMLSchema#float">9915.47</hasSumOfDeposit1D>
    </owl:NamedIndividual>
    


    <!-- http://www.semanticweb.org/kainatansar/ontologies/2018/10/untitled-ontology-77#Transaction_1221 -->

    <owl:NamedIndividual rdf:about="http://www.semanticweb.org/kainatansar/ontologies/2018/10/untitled-ontology-77#Transaction_1221">
        <rdf:type rdf:resource="http://www.semanticweb.org/kainatansar/ontologies/2018/10/untitled-ontology-77#Deposits"/>
        <hasComAcc rdf:resource="http://www.semanticweb.org/kainatansar/ontologies/2018/10/untitled-ontology-77#ComAccount"/>
        <hasDepFrq1D rdf:datatype="http://www.w3.org/2001/XMLSchema#float">2.0</hasDepFrq1D>
        <hasSumOfDeposit1D rdf:datatype="http://www.w3.org/2001/XMLSchema#float">0.0</hasSumOfDeposit1D>
    </owl:NamedIndividual>
    


    <!-- http://www.semanticweb.org/kainatansar/ontologies/2018/10/untitled-ontology-77#Transaction_1222 -->

    <owl:NamedIndividual rdf:about="http://www.semanticweb.org/kainatansar/ontologies/2018/10/untitled-ontology-77#Transaction_1222">
        <rdf:type rdf:resource="http://www.semanticweb.org/kainatansar/ontologies/2018/10/untitled-ontology-77#Deposits"/>
        <hasComAcc rdf:resource="http://www.semanticweb.org/kainatansar/ontologies/2018/10/untitled-ontology-77#ComAccount"/>
        <hasDepFrq1D rdf:datatype="http://www.w3.org/2001/XMLSchema#float">3.0</hasDepFrq1D>
        <hasSumOfDeposit1D rdf:datatype="http://www.w3.org/2001/XMLSchema#float">0.0</hasSumOfDeposit1D>
    </owl:NamedIndividual>
    


    <!-- http://www.semanticweb.org/kainatansar/ontologies/2018/10/untitled-ontology-77#Transaction_1223 -->

    <owl:NamedIndividual rdf:about="http://www.semanticweb.org/kainatansar/ontologies/2018/10/untitled-ontology-77#Transaction_1223">
        <rdf:type rdf:resource="http://www.semanticweb.org/kainatansar/ontologies/2018/10/untitled-ontology-77#Deposits"/>
        <hasComAcc rdf:resource="http://www.semanticweb.org/kainatansar/ontologies/2018/10/untitled-ontology-77#ComAccount"/>
        <hasDepFrq1D rdf:datatype="http://www.w3.org/2001/XMLSchema#float">2.0</hasDepFrq1D>
        <hasSumOfDeposit1D rdf:datatype="http://www.w3.org/2001/XMLSchema#float">0.0</hasSumOfDeposit1D>
    </owl:NamedIndividual>
    


    <!-- http://www.semanticweb.org/kainatansar/ontologies/2018/10/untitled-ontology-77#Transaction_1224 -->

    <owl:NamedIndividual rdf:about="http://www.semanticweb.org/kainatansar/ontologies/2018/10/untitled-ontology-77#Transaction_1224">
        <rdf:type rdf:resource="http://www.semanticweb.org/kainatansar/ontologies/2018/10/untitled-ontology-77#Deposits"/>
        <hasComAcc rdf:resource="http://www.semanticweb.org/kainatansar/ontologies/2018/10/untitled-ontology-77#ComAccount"/>
        <hasDepFrq1D rdf:datatype="http://www.w3.org/2001/XMLSchema#float">3.0</hasDepFrq1D>
        <hasSumOfDeposit1D rdf:datatype="http://www.w3.org/2001/XMLSchema#float">0.0</hasSumOfDeposit1D>
    </owl:NamedIndividual>
    


    <!-- http://www.semanticweb.org/kainatansar/ontologies/2018/10/untitled-ontology-77#Transaction_1225 -->

    <owl:NamedIndividual rdf:about="http://www.semanticweb.org/kainatansar/ontologies/2018/10/untitled-ontology-77#Transaction_1225">
        <rdf:type rdf:resource="http://www.semanticweb.org/kainatansar/ontologies/2018/10/untitled-ontology-77#Deposits"/>
        <hasComAcc rdf:resource="http://www.semanticweb.org/kainatansar/ontologies/2018/10/untitled-ontology-77#ComAccount"/>
        <hasDepFrq1D rdf:datatype="http://www.w3.org/2001/XMLSchema#float">3.0</hasDepFrq1D>
        <hasSumOfDeposit1D rdf:datatype="http://www.w3.org/2001/XMLSchema#float">0.0</hasSumOfDeposit1D>
    </owl:NamedIndividual>
    


    <!-- http://www.semanticweb.org/kainatansar/ontologies/2018/10/untitled-ontology-77#Transaction_1226 -->

    <owl:NamedIndividual rdf:about="http://www.semanticweb.org/kainatansar/ontologies/2018/10/untitled-ontology-77#Transaction_1226">
        <rdf:type rdf:resource="http://www.semanticweb.org/kainatansar/ontologies/2018/10/untitled-ontology-77#Deposits"/>
        <hasComAcc rdf:resource="http://www.semanticweb.org/kainatansar/ontologies/2018/10/untitled-ontology-77#ComAccount"/>
        <hasDepFrq1D rdf:datatype="http://www.w3.org/2001/XMLSchema#float">1.0</hasDepFrq1D>
        <hasSumOfDeposit1D rdf:datatype="http://www.w3.org/2001/XMLSchema#float">0.0</hasSumOfDeposit1D>
    </owl:NamedIndividual>
    


    <!-- http://www.semanticweb.org/kainatansar/ontologies/2018/10/untitled-ontology-77#Transaction_1227 -->

    <owl:NamedIndividual rdf:about="http://www.semanticweb.org/kainatansar/ontologies/2018/10/untitled-ontology-77#Transaction_1227">
        <rdf:type rdf:resource="http://www.semanticweb.org/kainatansar/ontologies/2018/10/untitled-ontology-77#Deposits"/>
        <hasComAcc rdf:resource="http://www.semanticweb.org/kainatansar/ontologies/2018/10/untitled-ontology-77#ComAccount"/>
        <hasDepFrq1D rdf:datatype="http://www.w3.org/2001/XMLSchema#float">3.0</hasDepFrq1D>
        <hasSumOfDeposit1D rdf:datatype="http://www.w3.org/2001/XMLSchema#float">0.0</hasSumOfDeposit1D>
    </owl:NamedIndividual>
    


    <!-- http://www.semanticweb.org/kainatansar/ontologies/2018/10/untitled-ontology-77#Transaction_1228 -->

    <owl:NamedIndividual rdf:about="http://www.semanticweb.org/kainatansar/ontologies/2018/10/untitled-ontology-77#Transaction_1228">
        <rdf:type rdf:resource="http://www.semanticweb.org/kainatansar/ontologies/2018/10/untitled-ontology-77#Deposits"/>
        <hasComAcc rdf:resource="http://www.semanticweb.org/kainatansar/ontologies/2018/10/untitled-ontology-77#ComAccount"/>
        <hasDepFrq1D rdf:datatype="http://www.w3.org/2001/XMLSchema#float">2.0</hasDepFrq1D>
        <hasSumOfDeposit1D rdf:datatype="http://www.w3.org/2001/XMLSchema#float">0.0</hasSumOfDeposit1D>
    </owl:NamedIndividual>
    


    <!-- http://www.semanticweb.org/kainatansar/ontologies/2018/10/untitled-ontology-77#Transaction_1229 -->

    <owl:NamedIndividual rdf:about="http://www.semanticweb.org/kainatansar/ontologies/2018/10/untitled-ontology-77#Transaction_1229">
        <rdf:type rdf:resource="http://www.semanticweb.org/kainatansar/ontologies/2018/10/untitled-ontology-77#Deposits"/>
        <hasComAcc rdf:resource="http://www.semanticweb.org/kainatansar/ontologies/2018/10/untitled-ontology-77#ComAccount"/>
        <hasDepFrq1D rdf:datatype="http://www.w3.org/2001/XMLSchema#float">3.0</hasDepFrq1D>
        <hasSumOfDeposit1D rdf:datatype="http://www.w3.org/2001/XMLSchema#float">0.0</hasSumOfDeposit1D>
    </owl:NamedIndividual>
    


    <!-- http://www.semanticweb.org/kainatansar/ontologies/2018/10/untitled-ontology-77#Transaction_123 -->

    <owl:NamedIndividual rdf:about="http://www.semanticweb.org/kainatansar/ontologies/2018/10/untitled-ontology-77#Transaction_123">
        <rdf:type rdf:resource="http://www.semanticweb.org/kainatansar/ontologies/2018/10/untitled-ontology-77#Deposits"/>
        <hasComAcc rdf:resource="http://www.semanticweb.org/kainatansar/ontologies/2018/10/untitled-ontology-77#ComAccount"/>
        <hasDepFrq1D rdf:datatype="http://www.w3.org/2001/XMLSchema#float">1.0</hasDepFrq1D>
        <hasSumOfDeposit1D rdf:datatype="http://www.w3.org/2001/XMLSchema#float">29941.0</hasSumOfDeposit1D>
    </owl:NamedIndividual>
    


    <!-- http://www.semanticweb.org/kainatansar/ontologies/2018/10/untitled-ontology-77#Transaction_1230 -->

    <owl:NamedIndividual rdf:about="http://www.semanticweb.org/kainatansar/ontologies/2018/10/untitled-ontology-77#Transaction_1230">
        <rdf:type rdf:resource="http://www.semanticweb.org/kainatansar/ontologies/2018/10/untitled-ontology-77#Deposits"/>
        <hasComAcc rdf:resource="http://www.semanticweb.org/kainatansar/ontologies/2018/10/untitled-ontology-77#ComAccount"/>
        <hasDepFrq1D rdf:datatype="http://www.w3.org/2001/XMLSchema#float">2.0</hasDepFrq1D>
        <hasSumOfDeposit1D rdf:datatype="http://www.w3.org/2001/XMLSchema#float">0.0</hasSumOfDeposit1D>
    </owl:NamedIndividual>
    


    <!-- http://www.semanticweb.org/kainatansar/ontologies/2018/10/untitled-ontology-77#Transaction_1231 -->

    <owl:NamedIndividual rdf:about="http://www.semanticweb.org/kainatansar/ontologies/2018/10/untitled-ontology-77#Transaction_1231">
        <rdf:type rdf:resource="http://www.semanticweb.org/kainatansar/ontologies/2018/10/untitled-ontology-77#Deposits"/>
        <hasComAcc rdf:resource="http://www.semanticweb.org/kainatansar/ontologies/2018/10/untitled-ontology-77#ComAccount"/>
        <hasDepFrq1D rdf:datatype="http://www.w3.org/2001/XMLSchema#float">2.0</hasDepFrq1D>
        <hasSumOfDeposit1D rdf:datatype="http://www.w3.org/2001/XMLSchema#float">0.0</hasSumOfDeposit1D>
    </owl:NamedIndividual>
    


    <!-- http://www.semanticweb.org/kainatansar/ontologies/2018/10/untitled-ontology-77#Transaction_1232 -->

    <owl:NamedIndividual rdf:about="http://www.semanticweb.org/kainatansar/ontologies/2018/10/untitled-ontology-77#Transaction_1232">
        <rdf:type rdf:resource="http://www.semanticweb.org/kainatansar/ontologies/2018/10/untitled-ontology-77#Deposits"/>
        <hasComAcc rdf:resource="http://www.semanticweb.org/kainatansar/ontologies/2018/10/untitled-ontology-77#ComAccount"/>
        <hasDepFrq1D rdf:datatype="http://www.w3.org/2001/XMLSchema#float">2.0</hasDepFrq1D>
        <hasSumOfDeposit1D rdf:datatype="http://www.w3.org/2001/XMLSchema#float">0.0</hasSumOfDeposit1D>
    </owl:NamedIndividual>
    


    <!-- http://www.semanticweb.org/kainatansar/ontologies/2018/10/untitled-ontology-77#Transaction_1233 -->

    <owl:NamedIndividual rdf:about="http://www.semanticweb.org/kainatansar/ontologies/2018/10/untitled-ontology-77#Transaction_1233">
        <rdf:type rdf:resource="http://www.semanticweb.org/kainatansar/ontologies/2018/10/untitled-ontology-77#Deposits"/>
        <hasComAcc rdf:resource="http://www.semanticweb.org/kainatansar/ontologies/2018/10/untitled-ontology-77#ComAccount"/>
        <hasDepFrq1D rdf:datatype="http://www.w3.org/2001/XMLSchema#float">3.0</hasDepFrq1D>
        <hasSumOfDeposit1D rdf:datatype="http://www.w3.org/2001/XMLSchema#float">8576.0</hasSumOfDeposit1D>
    </owl:NamedIndividual>
    


    <!-- http://www.semanticweb.org/kainatansar/ontologies/2018/10/untitled-ontology-77#Transaction_1234 -->

    <owl:NamedIndividual rdf:about="http://www.semanticweb.org/kainatansar/ontologies/2018/10/untitled-ontology-77#Transaction_1234">
        <rdf:type rdf:resource="http://www.semanticweb.org/kainatansar/ontologies/2018/10/untitled-ontology-77#Deposits"/>
        <hasComAcc rdf:resource="http://www.semanticweb.org/kainatansar/ontologies/2018/10/untitled-ontology-77#ComAccount"/>
        <hasDepFrq1D rdf:datatype="http://www.w3.org/2001/XMLSchema#float">3.0</hasDepFrq1D>
        <hasSumOfDeposit1D rdf:datatype="http://www.w3.org/2001/XMLSchema#float">3113.0</hasSumOfDeposit1D>
    </owl:NamedIndividual>
    


    <!-- http://www.semanticweb.org/kainatansar/ontologies/2018/10/untitled-ontology-77#Transaction_1235 -->

    <owl:NamedIndividual rdf:about="http://www.semanticweb.org/kainatansar/ontologies/2018/10/untitled-ontology-77#Transaction_1235">
        <rdf:type rdf:resource="http://www.semanticweb.org/kainatansar/ontologies/2018/10/untitled-ontology-77#Deposits"/>
        <hasComAcc rdf:resource="http://www.semanticweb.org/kainatansar/ontologies/2018/10/untitled-ontology-77#ComAccount"/>
        <hasDepFrq1D rdf:datatype="http://www.w3.org/2001/XMLSchema#float">1.0</hasDepFrq1D>
        <hasSumOfDeposit1D rdf:datatype="http://www.w3.org/2001/XMLSchema#float">21363.74</hasSumOfDeposit1D>
    </owl:NamedIndividual>
    


    <!-- http://www.semanticweb.org/kainatansar/ontologies/2018/10/untitled-ontology-77#Transaction_124 -->

    <owl:NamedIndividual rdf:about="http://www.semanticweb.org/kainatansar/ontologies/2018/10/untitled-ontology-77#Transaction_124">
        <rdf:type rdf:resource="http://www.semanticweb.org/kainatansar/ontologies/2018/10/untitled-ontology-77#Deposits"/>
        <hasComAcc rdf:resource="http://www.semanticweb.org/kainatansar/ontologies/2018/10/untitled-ontology-77#ComAccount"/>
        <hasDepFrq1D rdf:datatype="http://www.w3.org/2001/XMLSchema#float">3.0</hasDepFrq1D>
        <hasSumOfDeposit1D rdf:datatype="http://www.w3.org/2001/XMLSchema#float">103657.0</hasSumOfDeposit1D>
    </owl:NamedIndividual>
    


    <!-- http://www.semanticweb.org/kainatansar/ontologies/2018/10/untitled-ontology-77#Transaction_1243 -->

    <owl:NamedIndividual rdf:about="http://www.semanticweb.org/kainatansar/ontologies/2018/10/untitled-ontology-77#Transaction_1243">
        <rdf:type rdf:resource="http://www.semanticweb.org/kainatansar/ontologies/2018/10/untitled-ontology-77#Deposits"/>
        <hasComAcc rdf:resource="http://www.semanticweb.org/kainatansar/ontologies/2018/10/untitled-ontology-77#ComAccount"/>
        <hasDepFrq1D rdf:datatype="http://www.w3.org/2001/XMLSchema#float">1.0</hasDepFrq1D>
        <hasSumOfDeposit1D rdf:datatype="http://www.w3.org/2001/XMLSchema#float">164.0</hasSumOfDeposit1D>
    </owl:NamedIndividual>
    


    <!-- http://www.semanticweb.org/kainatansar/ontologies/2018/10/untitled-ontology-77#Transaction_1244 -->

    <owl:NamedIndividual rdf:about="http://www.semanticweb.org/kainatansar/ontologies/2018/10/untitled-ontology-77#Transaction_1244">
        <rdf:type rdf:resource="http://www.semanticweb.org/kainatansar/ontologies/2018/10/untitled-ontology-77#Deposits"/>
        <hasComAcc rdf:resource="http://www.semanticweb.org/kainatansar/ontologies/2018/10/untitled-ontology-77#ComAccount"/>
        <hasDepFrq1D rdf:datatype="http://www.w3.org/2001/XMLSchema#float">1.0</hasDepFrq1D>
        <hasSumOfDeposit1D rdf:datatype="http://www.w3.org/2001/XMLSchema#float">0.0</hasSumOfDeposit1D>
    </owl:NamedIndividual>
    


    <!-- http://www.semanticweb.org/kainatansar/ontologies/2018/10/untitled-ontology-77#Transaction_1245 -->

    <owl:NamedIndividual rdf:about="http://www.semanticweb.org/kainatansar/ontologies/2018/10/untitled-ontology-77#Transaction_1245">
        <rdf:type rdf:resource="http://www.semanticweb.org/kainatansar/ontologies/2018/10/untitled-ontology-77#Deposits"/>
        <hasComAcc rdf:resource="http://www.semanticweb.org/kainatansar/ontologies/2018/10/untitled-ontology-77#ComAccount"/>
        <hasDepFrq1D rdf:datatype="http://www.w3.org/2001/XMLSchema#float">2.0</hasDepFrq1D>
        <hasSumOfDeposit1D rdf:datatype="http://www.w3.org/2001/XMLSchema#float">0.0</hasSumOfDeposit1D>
    </owl:NamedIndividual>
    


    <!-- http://www.semanticweb.org/kainatansar/ontologies/2018/10/untitled-ontology-77#Transaction_1246 -->

    <owl:NamedIndividual rdf:about="http://www.semanticweb.org/kainatansar/ontologies/2018/10/untitled-ontology-77#Transaction_1246">
        <rdf:type rdf:resource="http://www.semanticweb.org/kainatansar/ontologies/2018/10/untitled-ontology-77#Deposits"/>
        <hasComAcc rdf:resource="http://www.semanticweb.org/kainatansar/ontologies/2018/10/untitled-ontology-77#ComAccount"/>
        <hasDepFrq1D rdf:datatype="http://www.w3.org/2001/XMLSchema#float">3.0</hasDepFrq1D>
        <hasSumOfDeposit1D rdf:datatype="http://www.w3.org/2001/XMLSchema#float">29998.0</hasSumOfDeposit1D>
    </owl:NamedIndividual>
    


    <!-- http://www.semanticweb.org/kainatansar/ontologies/2018/10/untitled-ontology-77#Transaction_1247 -->

    <owl:NamedIndividual rdf:about="http://www.semanticweb.org/kainatansar/ontologies/2018/10/untitled-ontology-77#Transaction_1247">
        <rdf:type rdf:resource="http://www.semanticweb.org/kainatansar/ontologies/2018/10/untitled-ontology-77#Deposits"/>
        <hasComAcc rdf:resource="http://www.semanticweb.org/kainatansar/ontologies/2018/10/untitled-ontology-77#ComAccount"/>
        <hasDepFrq1D rdf:datatype="http://www.w3.org/2001/XMLSchema#float">2.0</hasDepFrq1D>
        <hasSumOfDeposit1D rdf:datatype="http://www.w3.org/2001/XMLSchema#float">42496.0</hasSumOfDeposit1D>
    </owl:NamedIndividual>
    


    <!-- http://www.semanticweb.org/kainatansar/ontologies/2018/10/untitled-ontology-77#Transaction_1248 -->

    <owl:NamedIndividual rdf:about="http://www.semanticweb.org/kainatansar/ontologies/2018/10/untitled-ontology-77#Transaction_1248">
        <rdf:type rdf:resource="http://www.semanticweb.org/kainatansar/ontologies/2018/10/untitled-ontology-77#Deposits"/>
        <hasComAcc rdf:resource="http://www.semanticweb.org/kainatansar/ontologies/2018/10/untitled-ontology-77#ComAccount"/>
        <hasDepFrq1D rdf:datatype="http://www.w3.org/2001/XMLSchema#float">1.0</hasDepFrq1D>
        <hasSumOfDeposit1D rdf:datatype="http://www.w3.org/2001/XMLSchema#float">31788.4</hasSumOfDeposit1D>
    </owl:NamedIndividual>
    


    <!-- http://www.semanticweb.org/kainatansar/ontologies/2018/10/untitled-ontology-77#Transaction_1249 -->

    <owl:NamedIndividual rdf:about="http://www.semanticweb.org/kainatansar/ontologies/2018/10/untitled-ontology-77#Transaction_1249">
        <rdf:type rdf:resource="http://www.semanticweb.org/kainatansar/ontologies/2018/10/untitled-ontology-77#Deposits"/>
        <hasComAcc rdf:resource="http://www.semanticweb.org/kainatansar/ontologies/2018/10/untitled-ontology-77#ComAccount"/>
        <hasDepFrq1D rdf:datatype="http://www.w3.org/2001/XMLSchema#float">2.0</hasDepFrq1D>
        <hasSumOfDeposit1D rdf:datatype="http://www.w3.org/2001/XMLSchema#float">0.0</hasSumOfDeposit1D>
    </owl:NamedIndividual>
    


    <!-- http://www.semanticweb.org/kainatansar/ontologies/2018/10/untitled-ontology-77#Transaction_125 -->

    <owl:NamedIndividual rdf:about="http://www.semanticweb.org/kainatansar/ontologies/2018/10/untitled-ontology-77#Transaction_125">
        <rdf:type rdf:resource="http://www.semanticweb.org/kainatansar/ontologies/2018/10/untitled-ontology-77#Deposits"/>
        <hasComAcc rdf:resource="http://www.semanticweb.org/kainatansar/ontologies/2018/10/untitled-ontology-77#ComAccount"/>
        <hasDepFrq1D rdf:datatype="http://www.w3.org/2001/XMLSchema#float">2.0</hasDepFrq1D>
        <hasSumOfDeposit1D rdf:datatype="http://www.w3.org/2001/XMLSchema#float">11450.0</hasSumOfDeposit1D>
    </owl:NamedIndividual>
    


    <!-- http://www.semanticweb.org/kainatansar/ontologies/2018/10/untitled-ontology-77#Transaction_1250 -->

    <owl:NamedIndividual rdf:about="http://www.semanticweb.org/kainatansar/ontologies/2018/10/untitled-ontology-77#Transaction_1250">
        <rdf:type rdf:resource="http://www.semanticweb.org/kainatansar/ontologies/2018/10/untitled-ontology-77#Deposits"/>
        <hasComAcc rdf:resource="http://www.semanticweb.org/kainatansar/ontologies/2018/10/untitled-ontology-77#ComAccount"/>
        <hasDepFrq1D rdf:datatype="http://www.w3.org/2001/XMLSchema#float">2.0</hasDepFrq1D>
        <hasSumOfDeposit1D rdf:datatype="http://www.w3.org/2001/XMLSchema#float">0.0</hasSumOfDeposit1D>
    </owl:NamedIndividual>
    


    <!-- http://www.semanticweb.org/kainatansar/ontologies/2018/10/untitled-ontology-77#Transaction_1252 -->

    <owl:NamedIndividual rdf:about="http://www.semanticweb.org/kainatansar/ontologies/2018/10/untitled-ontology-77#Transaction_1252">
        <rdf:type rdf:resource="http://www.semanticweb.org/kainatansar/ontologies/2018/10/untitled-ontology-77#Deposits"/>
        <hasComAcc rdf:resource="http://www.semanticweb.org/kainatansar/ontologies/2018/10/untitled-ontology-77#ComAccount"/>
        <hasDepFrq1D rdf:datatype="http://www.w3.org/2001/XMLSchema#float">3.0</hasDepFrq1D>
        <hasSumOfDeposit1D rdf:datatype="http://www.w3.org/2001/XMLSchema#float">20574.0</hasSumOfDeposit1D>
    </owl:NamedIndividual>
    


    <!-- http://www.semanticweb.org/kainatansar/ontologies/2018/10/untitled-ontology-77#Transaction_1253 -->

    <owl:NamedIndividual rdf:about="http://www.semanticweb.org/kainatansar/ontologies/2018/10/untitled-ontology-77#Transaction_1253">
        <rdf:type rdf:resource="http://www.semanticweb.org/kainatansar/ontologies/2018/10/untitled-ontology-77#Deposits"/>
        <hasComAcc rdf:resource="http://www.semanticweb.org/kainatansar/ontologies/2018/10/untitled-ontology-77#ComAccount"/>
        <hasDepFrq1D rdf:datatype="http://www.w3.org/2001/XMLSchema#float">1.0</hasDepFrq1D>
        <hasSumOfDeposit1D rdf:datatype="http://www.w3.org/2001/XMLSchema#float">137974.0</hasSumOfDeposit1D>
    </owl:NamedIndividual>
    


    <!-- http://www.semanticweb.org/kainatansar/ontologies/2018/10/untitled-ontology-77#Transaction_1254 -->

    <owl:NamedIndividual rdf:about="http://www.semanticweb.org/kainatansar/ontologies/2018/10/untitled-ontology-77#Transaction_1254">
        <rdf:type rdf:resource="http://www.semanticweb.org/kainatansar/ontologies/2018/10/untitled-ontology-77#Deposits"/>
        <hasComAcc rdf:resource="http://www.semanticweb.org/kainatansar/ontologies/2018/10/untitled-ontology-77#ComAccount"/>
        <hasDepFrq1D rdf:datatype="http://www.w3.org/2001/XMLSchema#float">2.0</hasDepFrq1D>
        <hasSumOfDeposit1D rdf:datatype="http://www.w3.org/2001/XMLSchema#float">56237.03</hasSumOfDeposit1D>
    </owl:NamedIndividual>
    


    <!-- http://www.semanticweb.org/kainatansar/ontologies/2018/10/untitled-ontology-77#Transaction_1255 -->

    <owl:NamedIndividual rdf:about="http://www.semanticweb.org/kainatansar/ontologies/2018/10/untitled-ontology-77#Transaction_1255">
        <rdf:type rdf:resource="http://www.semanticweb.org/kainatansar/ontologies/2018/10/untitled-ontology-77#Deposits"/>
        <hasComAcc rdf:resource="http://www.semanticweb.org/kainatansar/ontologies/2018/10/untitled-ontology-77#ComAccount"/>
        <hasDepFrq1D rdf:datatype="http://www.w3.org/2001/XMLSchema#float">3.0</hasDepFrq1D>
        <hasSumOfDeposit1D rdf:datatype="http://www.w3.org/2001/XMLSchema#float">55823.63</hasSumOfDeposit1D>
    </owl:NamedIndividual>
    


    <!-- http://www.semanticweb.org/kainatansar/ontologies/2018/10/untitled-ontology-77#Transaction_1256 -->

    <owl:NamedIndividual rdf:about="http://www.semanticweb.org/kainatansar/ontologies/2018/10/untitled-ontology-77#Transaction_1256">
        <rdf:type rdf:resource="http://www.semanticweb.org/kainatansar/ontologies/2018/10/untitled-ontology-77#Deposits"/>
        <hasComAcc rdf:resource="http://www.semanticweb.org/kainatansar/ontologies/2018/10/untitled-ontology-77#ComAccount"/>
        <hasDepFrq1D rdf:datatype="http://www.w3.org/2001/XMLSchema#float">1.0</hasDepFrq1D>
        <hasSumOfDeposit1D rdf:datatype="http://www.w3.org/2001/XMLSchema#float">5582.0</hasSumOfDeposit1D>
    </owl:NamedIndividual>
    


    <!-- http://www.semanticweb.org/kainatansar/ontologies/2018/10/untitled-ontology-77#Transaction_1257 -->

    <owl:NamedIndividual rdf:about="http://www.semanticweb.org/kainatansar/ontologies/2018/10/untitled-ontology-77#Transaction_1257">
        <rdf:type rdf:resource="http://www.semanticweb.org/kainatansar/ontologies/2018/10/untitled-ontology-77#Deposits"/>
        <hasComAcc rdf:resource="http://www.semanticweb.org/kainatansar/ontologies/2018/10/untitled-ontology-77#ComAccount"/>
        <hasDepFrq1D rdf:datatype="http://www.w3.org/2001/XMLSchema#float">3.0</hasDepFrq1D>
        <hasSumOfDeposit1D rdf:datatype="http://www.w3.org/2001/XMLSchema#float">0.0</hasSumOfDeposit1D>
    </owl:NamedIndividual>
    


    <!-- http://www.semanticweb.org/kainatansar/ontologies/2018/10/untitled-ontology-77#Transaction_1258 -->

    <owl:NamedIndividual rdf:about="http://www.semanticweb.org/kainatansar/ontologies/2018/10/untitled-ontology-77#Transaction_1258">
        <rdf:type rdf:resource="http://www.semanticweb.org/kainatansar/ontologies/2018/10/untitled-ontology-77#Deposits"/>
        <hasComAcc rdf:resource="http://www.semanticweb.org/kainatansar/ontologies/2018/10/untitled-ontology-77#ComAccount"/>
        <hasDepFrq1D rdf:datatype="http://www.w3.org/2001/XMLSchema#float">2.0</hasDepFrq1D>
        <hasSumOfDeposit1D rdf:datatype="http://www.w3.org/2001/XMLSchema#float">31813.0</hasSumOfDeposit1D>
    </owl:NamedIndividual>
    


    <!-- http://www.semanticweb.org/kainatansar/ontologies/2018/10/untitled-ontology-77#Transaction_1259 -->

    <owl:NamedIndividual rdf:about="http://www.semanticweb.org/kainatansar/ontologies/2018/10/untitled-ontology-77#Transaction_1259">
        <rdf:type rdf:resource="http://www.semanticweb.org/kainatansar/ontologies/2018/10/untitled-ontology-77#Deposits"/>
        <hasComAcc rdf:resource="http://www.semanticweb.org/kainatansar/ontologies/2018/10/untitled-ontology-77#ComAccount"/>
        <hasDepFrq1D rdf:datatype="http://www.w3.org/2001/XMLSchema#float">3.0</hasDepFrq1D>
        <hasSumOfDeposit1D rdf:datatype="http://www.w3.org/2001/XMLSchema#float">151.0</hasSumOfDeposit1D>
    </owl:NamedIndividual>
    


    <!-- http://www.semanticweb.org/kainatansar/ontologies/2018/10/untitled-ontology-77#Transaction_126 -->

    <owl:NamedIndividual rdf:about="http://www.semanticweb.org/kainatansar/ontologies/2018/10/untitled-ontology-77#Transaction_126">
        <rdf:type rdf:resource="http://www.semanticweb.org/kainatansar/ontologies/2018/10/untitled-ontology-77#Deposits"/>
        <hasComAcc rdf:resource="http://www.semanticweb.org/kainatansar/ontologies/2018/10/untitled-ontology-77#ComAccount"/>
        <hasDepFrq1D rdf:datatype="http://www.w3.org/2001/XMLSchema#float">3.0</hasDepFrq1D>
        <hasSumOfDeposit1D rdf:datatype="http://www.w3.org/2001/XMLSchema#float">81313.0</hasSumOfDeposit1D>
    </owl:NamedIndividual>
    


    <!-- http://www.semanticweb.org/kainatansar/ontologies/2018/10/untitled-ontology-77#Transaction_1260 -->

    <owl:NamedIndividual rdf:about="http://www.semanticweb.org/kainatansar/ontologies/2018/10/untitled-ontology-77#Transaction_1260">
        <rdf:type rdf:resource="http://www.semanticweb.org/kainatansar/ontologies/2018/10/untitled-ontology-77#Deposits"/>
        <hasComAcc rdf:resource="http://www.semanticweb.org/kainatansar/ontologies/2018/10/untitled-ontology-77#ComAccount"/>
        <hasDepFrq1D rdf:datatype="http://www.w3.org/2001/XMLSchema#float">3.0</hasDepFrq1D>
        <hasSumOfDeposit1D rdf:datatype="http://www.w3.org/2001/XMLSchema#float">5881.44</hasSumOfDeposit1D>
    </owl:NamedIndividual>
    


    <!-- http://www.semanticweb.org/kainatansar/ontologies/2018/10/untitled-ontology-77#Transaction_1261 -->

    <owl:NamedIndividual rdf:about="http://www.semanticweb.org/kainatansar/ontologies/2018/10/untitled-ontology-77#Transaction_1261">
        <rdf:type rdf:resource="http://www.semanticweb.org/kainatansar/ontologies/2018/10/untitled-ontology-77#Deposits"/>
        <hasComAcc rdf:resource="http://www.semanticweb.org/kainatansar/ontologies/2018/10/untitled-ontology-77#ComAccount"/>
        <hasDepFrq1D rdf:datatype="http://www.w3.org/2001/XMLSchema#float">2.0</hasDepFrq1D>
        <hasSumOfDeposit1D rdf:datatype="http://www.w3.org/2001/XMLSchema#float">0.0</hasSumOfDeposit1D>
    </owl:NamedIndividual>
    


    <!-- http://www.semanticweb.org/kainatansar/ontologies/2018/10/untitled-ontology-77#Transaction_1262 -->

    <owl:NamedIndividual rdf:about="http://www.semanticweb.org/kainatansar/ontologies/2018/10/untitled-ontology-77#Transaction_1262">
        <rdf:type rdf:resource="http://www.semanticweb.org/kainatansar/ontologies/2018/10/untitled-ontology-77#Deposits"/>
        <hasComAcc rdf:resource="http://www.semanticweb.org/kainatansar/ontologies/2018/10/untitled-ontology-77#ComAccount"/>
        <hasDepFrq1D rdf:datatype="http://www.w3.org/2001/XMLSchema#float">2.0</hasDepFrq1D>
        <hasSumOfDeposit1D rdf:datatype="http://www.w3.org/2001/XMLSchema#float">378896.53</hasSumOfDeposit1D>
    </owl:NamedIndividual>
    


    <!-- http://www.semanticweb.org/kainatansar/ontologies/2018/10/untitled-ontology-77#Transaction_1263 -->

    <owl:NamedIndividual rdf:about="http://www.semanticweb.org/kainatansar/ontologies/2018/10/untitled-ontology-77#Transaction_1263">
        <rdf:type rdf:resource="http://www.semanticweb.org/kainatansar/ontologies/2018/10/untitled-ontology-77#Deposits"/>
        <hasComAcc rdf:resource="http://www.semanticweb.org/kainatansar/ontologies/2018/10/untitled-ontology-77#ComAccount"/>
        <hasDepFrq1D rdf:datatype="http://www.w3.org/2001/XMLSchema#float">2.0</hasDepFrq1D>
        <hasSumOfDeposit1D rdf:datatype="http://www.w3.org/2001/XMLSchema#float">444567.9</hasSumOfDeposit1D>
    </owl:NamedIndividual>
    


    <!-- http://www.semanticweb.org/kainatansar/ontologies/2018/10/untitled-ontology-77#Transaction_1264 -->

    <owl:NamedIndividual rdf:about="http://www.semanticweb.org/kainatansar/ontologies/2018/10/untitled-ontology-77#Transaction_1264">
        <rdf:type rdf:resource="http://www.semanticweb.org/kainatansar/ontologies/2018/10/untitled-ontology-77#Deposits"/>
        <hasComAcc rdf:resource="http://www.semanticweb.org/kainatansar/ontologies/2018/10/untitled-ontology-77#ComAccount"/>
        <hasDepFrq1D rdf:datatype="http://www.w3.org/2001/XMLSchema#float">3.0</hasDepFrq1D>
        <hasSumOfDeposit1D rdf:datatype="http://www.w3.org/2001/XMLSchema#float">480060.12</hasSumOfDeposit1D>
    </owl:NamedIndividual>
    


    <!-- http://www.semanticweb.org/kainatansar/ontologies/2018/10/untitled-ontology-77#Transaction_1265 -->

    <owl:NamedIndividual rdf:about="http://www.semanticweb.org/kainatansar/ontologies/2018/10/untitled-ontology-77#Transaction_1265">
        <rdf:type rdf:resource="http://www.semanticweb.org/kainatansar/ontologies/2018/10/untitled-ontology-77#Deposits"/>
        <hasComAcc rdf:resource="http://www.semanticweb.org/kainatansar/ontologies/2018/10/untitled-ontology-77#ComAccount"/>
        <hasDepFrq1D rdf:datatype="http://www.w3.org/2001/XMLSchema#float">2.0</hasDepFrq1D>
        <hasSumOfDeposit1D rdf:datatype="http://www.w3.org/2001/XMLSchema#float">498570.56</hasSumOfDeposit1D>
    </owl:NamedIndividual>
    


    <!-- http://www.semanticweb.org/kainatansar/ontologies/2018/10/untitled-ontology-77#Transaction_1266 -->

    <owl:NamedIndividual rdf:about="http://www.semanticweb.org/kainatansar/ontologies/2018/10/untitled-ontology-77#Transaction_1266">
        <rdf:type rdf:resource="http://www.semanticweb.org/kainatansar/ontologies/2018/10/untitled-ontology-77#Deposits"/>
        <hasComAcc rdf:resource="http://www.semanticweb.org/kainatansar/ontologies/2018/10/untitled-ontology-77#ComAccount"/>
        <hasDepFrq1D rdf:datatype="http://www.w3.org/2001/XMLSchema#float">1.0</hasDepFrq1D>
        <hasSumOfDeposit1D rdf:datatype="http://www.w3.org/2001/XMLSchema#float">582158.44</hasSumOfDeposit1D>
    </owl:NamedIndividual>
    


    <!-- http://www.semanticweb.org/kainatansar/ontologies/2018/10/untitled-ontology-77#Transaction_1267 -->

    <owl:NamedIndividual rdf:about="http://www.semanticweb.org/kainatansar/ontologies/2018/10/untitled-ontology-77#Transaction_1267">
        <rdf:type rdf:resource="http://www.semanticweb.org/kainatansar/ontologies/2018/10/untitled-ontology-77#Deposits"/>
        <hasComAcc rdf:resource="http://www.semanticweb.org/kainatansar/ontologies/2018/10/untitled-ontology-77#ComAccount"/>
        <hasDepFrq1D rdf:datatype="http://www.w3.org/2001/XMLSchema#float">1.0</hasDepFrq1D>
        <hasSumOfDeposit1D rdf:datatype="http://www.w3.org/2001/XMLSchema#float">644614.2</hasSumOfDeposit1D>
    </owl:NamedIndividual>
    


    <!-- http://www.semanticweb.org/kainatansar/ontologies/2018/10/untitled-ontology-77#Transaction_1268 -->

    <owl:NamedIndividual rdf:about="http://www.semanticweb.org/kainatansar/ontologies/2018/10/untitled-ontology-77#Transaction_1268">
        <rdf:type rdf:resource="http://www.semanticweb.org/kainatansar/ontologies/2018/10/untitled-ontology-77#Deposits"/>
        <hasComAcc rdf:resource="http://www.semanticweb.org/kainatansar/ontologies/2018/10/untitled-ontology-77#ComAccount"/>
        <hasDepFrq1D rdf:datatype="http://www.w3.org/2001/XMLSchema#float">1.0</hasDepFrq1D>
        <hasSumOfDeposit1D rdf:datatype="http://www.w3.org/2001/XMLSchema#float">689322.2</hasSumOfDeposit1D>
    </owl:NamedIndividual>
    


    <!-- http://www.semanticweb.org/kainatansar/ontologies/2018/10/untitled-ontology-77#Transaction_1269 -->

    <owl:NamedIndividual rdf:about="http://www.semanticweb.org/kainatansar/ontologies/2018/10/untitled-ontology-77#Transaction_1269">
        <rdf:type rdf:resource="http://www.semanticweb.org/kainatansar/ontologies/2018/10/untitled-ontology-77#Deposits"/>
        <hasComAcc rdf:resource="http://www.semanticweb.org/kainatansar/ontologies/2018/10/untitled-ontology-77#ComAccount"/>
        <hasDepFrq1D rdf:datatype="http://www.w3.org/2001/XMLSchema#float">3.0</hasDepFrq1D>
        <hasSumOfDeposit1D rdf:datatype="http://www.w3.org/2001/XMLSchema#float">1032511.3</hasSumOfDeposit1D>
    </owl:NamedIndividual>
    


    <!-- http://www.semanticweb.org/kainatansar/ontologies/2018/10/untitled-ontology-77#Transaction_1270 -->

    <owl:NamedIndividual rdf:about="http://www.semanticweb.org/kainatansar/ontologies/2018/10/untitled-ontology-77#Transaction_1270">
        <rdf:type rdf:resource="http://www.semanticweb.org/kainatansar/ontologies/2018/10/untitled-ontology-77#Deposits"/>
        <hasComAcc rdf:resource="http://www.semanticweb.org/kainatansar/ontologies/2018/10/untitled-ontology-77#ComAccount"/>
        <hasDepFrq1D rdf:datatype="http://www.w3.org/2001/XMLSchema#float">2.0</hasDepFrq1D>
        <hasSumOfDeposit1D rdf:datatype="http://www.w3.org/2001/XMLSchema#float">1092726.8</hasSumOfDeposit1D>
    </owl:NamedIndividual>
    


    <!-- http://www.semanticweb.org/kainatansar/ontologies/2018/10/untitled-ontology-77#Transaction_1271 -->

    <owl:NamedIndividual rdf:about="http://www.semanticweb.org/kainatansar/ontologies/2018/10/untitled-ontology-77#Transaction_1271">
        <rdf:type rdf:resource="http://www.semanticweb.org/kainatansar/ontologies/2018/10/untitled-ontology-77#Deposits"/>
        <hasComAcc rdf:resource="http://www.semanticweb.org/kainatansar/ontologies/2018/10/untitled-ontology-77#ComAccount"/>
        <hasDepFrq1D rdf:datatype="http://www.w3.org/2001/XMLSchema#float">1.0</hasDepFrq1D>
        <hasSumOfDeposit1D rdf:datatype="http://www.w3.org/2001/XMLSchema#float">1328015.5</hasSumOfDeposit1D>
    </owl:NamedIndividual>
    


    <!-- http://www.semanticweb.org/kainatansar/ontologies/2018/10/untitled-ontology-77#Transaction_1272 -->

    <owl:NamedIndividual rdf:about="http://www.semanticweb.org/kainatansar/ontologies/2018/10/untitled-ontology-77#Transaction_1272">
        <rdf:type rdf:resource="http://www.semanticweb.org/kainatansar/ontologies/2018/10/untitled-ontology-77#Deposits"/>
        <hasComAcc rdf:resource="http://www.semanticweb.org/kainatansar/ontologies/2018/10/untitled-ontology-77#ComAccount"/>
        <hasDepFrq1D rdf:datatype="http://www.w3.org/2001/XMLSchema#float">1.0</hasDepFrq1D>
        <hasSumOfDeposit1D rdf:datatype="http://www.w3.org/2001/XMLSchema#float">1534971.5</hasSumOfDeposit1D>
    </owl:NamedIndividual>
    


    <!-- http://www.semanticweb.org/kainatansar/ontologies/2018/10/untitled-ontology-77#Transaction_1273 -->

    <owl:NamedIndividual rdf:about="http://www.semanticweb.org/kainatansar/ontologies/2018/10/untitled-ontology-77#Transaction_1273">
        <rdf:type rdf:resource="http://www.semanticweb.org/kainatansar/ontologies/2018/10/untitled-ontology-77#Deposits"/>
        <hasComAcc rdf:resource="http://www.semanticweb.org/kainatansar/ontologies/2018/10/untitled-ontology-77#ComAccount"/>
        <hasDepFrq1D rdf:datatype="http://www.w3.org/2001/XMLSchema#float">3.0</hasDepFrq1D>
        <hasSumOfDeposit1D rdf:datatype="http://www.w3.org/2001/XMLSchema#float">1918418.1</hasSumOfDeposit1D>
    </owl:NamedIndividual>
    


    <!-- http://www.semanticweb.org/kainatansar/ontologies/2018/10/untitled-ontology-77#Transaction_1274 -->

    <owl:NamedIndividual rdf:about="http://www.semanticweb.org/kainatansar/ontologies/2018/10/untitled-ontology-77#Transaction_1274">
        <rdf:type rdf:resource="http://www.semanticweb.org/kainatansar/ontologies/2018/10/untitled-ontology-77#Deposits"/>
        <hasComAcc rdf:resource="http://www.semanticweb.org/kainatansar/ontologies/2018/10/untitled-ontology-77#ComAccount"/>
        <hasDepFrq1D rdf:datatype="http://www.w3.org/2001/XMLSchema#float">3.0</hasDepFrq1D>
        <hasSumOfDeposit1D rdf:datatype="http://www.w3.org/2001/XMLSchema#float">2063514.0</hasSumOfDeposit1D>
    </owl:NamedIndividual>
    


    <!-- http://www.semanticweb.org/kainatansar/ontologies/2018/10/untitled-ontology-77#Transaction_1275 -->

    <owl:NamedIndividual rdf:about="http://www.semanticweb.org/kainatansar/ontologies/2018/10/untitled-ontology-77#Transaction_1275">
        <rdf:type rdf:resource="http://www.semanticweb.org/kainatansar/ontologies/2018/10/untitled-ontology-77#Deposits"/>
        <hasComAcc rdf:resource="http://www.semanticweb.org/kainatansar/ontologies/2018/10/untitled-ontology-77#ComAccount"/>
        <hasDepFrq1D rdf:datatype="http://www.w3.org/2001/XMLSchema#float">1.0</hasDepFrq1D>
        <hasSumOfDeposit1D rdf:datatype="http://www.w3.org/2001/XMLSchema#float">2364146.8</hasSumOfDeposit1D>
    </owl:NamedIndividual>
    


    <!-- http://www.semanticweb.org/kainatansar/ontologies/2018/10/untitled-ontology-77#Transaction_1276 -->

    <owl:NamedIndividual rdf:about="http://www.semanticweb.org/kainatansar/ontologies/2018/10/untitled-ontology-77#Transaction_1276">
        <rdf:type rdf:resource="http://www.semanticweb.org/kainatansar/ontologies/2018/10/untitled-ontology-77#Deposits"/>
        <hasComAcc rdf:resource="http://www.semanticweb.org/kainatansar/ontologies/2018/10/untitled-ontology-77#ComAccount"/>
        <hasDepFrq1D rdf:datatype="http://www.w3.org/2001/XMLSchema#float">1.0</hasDepFrq1D>
        <hasSumOfDeposit1D rdf:datatype="http://www.w3.org/2001/XMLSchema#float">2483228.8</hasSumOfDeposit1D>
    </owl:NamedIndividual>
    


    <!-- http://www.semanticweb.org/kainatansar/ontologies/2018/10/untitled-ontology-77#Transaction_1277 -->

    <owl:NamedIndividual rdf:about="http://www.semanticweb.org/kainatansar/ontologies/2018/10/untitled-ontology-77#Transaction_1277">
        <rdf:type rdf:resource="http://www.semanticweb.org/kainatansar/ontologies/2018/10/untitled-ontology-77#Deposits"/>
        <hasComAcc rdf:resource="http://www.semanticweb.org/kainatansar/ontologies/2018/10/untitled-ontology-77#ComAccount"/>
        <hasDepFrq1D rdf:datatype="http://www.w3.org/2001/XMLSchema#float">2.0</hasDepFrq1D>
        <hasSumOfDeposit1D rdf:datatype="http://www.w3.org/2001/XMLSchema#float">2686377.0</hasSumOfDeposit1D>
    </owl:NamedIndividual>
    


    <!-- http://www.semanticweb.org/kainatansar/ontologies/2018/10/untitled-ontology-77#Transaction_1278 -->

    <owl:NamedIndividual rdf:about="http://www.semanticweb.org/kainatansar/ontologies/2018/10/untitled-ontology-77#Transaction_1278">
        <rdf:type rdf:resource="http://www.semanticweb.org/kainatansar/ontologies/2018/10/untitled-ontology-77#Deposits"/>
        <hasComAcc rdf:resource="http://www.semanticweb.org/kainatansar/ontologies/2018/10/untitled-ontology-77#ComAccount"/>
        <hasDepFrq1D rdf:datatype="http://www.w3.org/2001/XMLSchema#float">2.0</hasDepFrq1D>
        <hasSumOfDeposit1D rdf:datatype="http://www.w3.org/2001/XMLSchema#float">2790712.0</hasSumOfDeposit1D>
    </owl:NamedIndividual>
    


    <!-- http://www.semanticweb.org/kainatansar/ontologies/2018/10/untitled-ontology-77#Transaction_1279 -->

    <owl:NamedIndividual rdf:about="http://www.semanticweb.org/kainatansar/ontologies/2018/10/untitled-ontology-77#Transaction_1279">
        <rdf:type rdf:resource="http://www.semanticweb.org/kainatansar/ontologies/2018/10/untitled-ontology-77#Deposits"/>
        <hasComAcc rdf:resource="http://www.semanticweb.org/kainatansar/ontologies/2018/10/untitled-ontology-77#ComAccount"/>
        <hasDepFrq1D rdf:datatype="http://www.w3.org/2001/XMLSchema#float">2.0</hasDepFrq1D>
        <hasSumOfDeposit1D rdf:datatype="http://www.w3.org/2001/XMLSchema#float">3042194.8</hasSumOfDeposit1D>
    </owl:NamedIndividual>
    


    <!-- http://www.semanticweb.org/kainatansar/ontologies/2018/10/untitled-ontology-77#Transaction_128 -->

    <owl:NamedIndividual rdf:about="http://www.semanticweb.org/kainatansar/ontologies/2018/10/untitled-ontology-77#Transaction_128">
        <rdf:type rdf:resource="http://www.semanticweb.org/kainatansar/ontologies/2018/10/untitled-ontology-77#Deposits"/>
        <hasComAcc rdf:resource="http://www.semanticweb.org/kainatansar/ontologies/2018/10/untitled-ontology-77#ComAccount"/>
        <hasDepFrq1D rdf:datatype="http://www.w3.org/2001/XMLSchema#float">2.0</hasDepFrq1D>
        <hasSumOfDeposit1D rdf:datatype="http://www.w3.org/2001/XMLSchema#float">9476.0</hasSumOfDeposit1D>
    </owl:NamedIndividual>
    


    <!-- http://www.semanticweb.org/kainatansar/ontologies/2018/10/untitled-ontology-77#Transaction_1280 -->

    <owl:NamedIndividual rdf:about="http://www.semanticweb.org/kainatansar/ontologies/2018/10/untitled-ontology-77#Transaction_1280">
        <rdf:type rdf:resource="http://www.semanticweb.org/kainatansar/ontologies/2018/10/untitled-ontology-77#Deposits"/>
        <hasComAcc rdf:resource="http://www.semanticweb.org/kainatansar/ontologies/2018/10/untitled-ontology-77#ComAccount"/>
        <hasDepFrq1D rdf:datatype="http://www.w3.org/2001/XMLSchema#float">3.0</hasDepFrq1D>
        <hasSumOfDeposit1D rdf:datatype="http://www.w3.org/2001/XMLSchema#float">3134978.8</hasSumOfDeposit1D>
    </owl:NamedIndividual>
    


    <!-- http://www.semanticweb.org/kainatansar/ontologies/2018/10/untitled-ontology-77#Transaction_1281 -->

    <owl:NamedIndividual rdf:about="http://www.semanticweb.org/kainatansar/ontologies/2018/10/untitled-ontology-77#Transaction_1281">
        <rdf:type rdf:resource="http://www.semanticweb.org/kainatansar/ontologies/2018/10/untitled-ontology-77#Deposits"/>
        <hasComAcc rdf:resource="http://www.semanticweb.org/kainatansar/ontologies/2018/10/untitled-ontology-77#ComAccount"/>
        <hasDepFrq1D rdf:datatype="http://www.w3.org/2001/XMLSchema#float">1.0</hasDepFrq1D>
        <hasSumOfDeposit1D rdf:datatype="http://www.w3.org/2001/XMLSchema#float">3156649.2</hasSumOfDeposit1D>
    </owl:NamedIndividual>
    


    <!-- http://www.semanticweb.org/kainatansar/ontologies/2018/10/untitled-ontology-77#Transaction_1282 -->

    <owl:NamedIndividual rdf:about="http://www.semanticweb.org/kainatansar/ontologies/2018/10/untitled-ontology-77#Transaction_1282">
        <rdf:type rdf:resource="http://www.semanticweb.org/kainatansar/ontologies/2018/10/untitled-ontology-77#Deposits"/>
        <hasComAcc rdf:resource="http://www.semanticweb.org/kainatansar/ontologies/2018/10/untitled-ontology-77#ComAccount"/>
        <hasDepFrq1D rdf:datatype="http://www.w3.org/2001/XMLSchema#float">2.0</hasDepFrq1D>
        <hasSumOfDeposit1D rdf:datatype="http://www.w3.org/2001/XMLSchema#float">3332093.0</hasSumOfDeposit1D>
    </owl:NamedIndividual>
    


    <!-- http://www.semanticweb.org/kainatansar/ontologies/2018/10/untitled-ontology-77#Transaction_1283 -->

    <owl:NamedIndividual rdf:about="http://www.semanticweb.org/kainatansar/ontologies/2018/10/untitled-ontology-77#Transaction_1283">
        <rdf:type rdf:resource="http://www.semanticweb.org/kainatansar/ontologies/2018/10/untitled-ontology-77#Deposits"/>
        <hasComAcc rdf:resource="http://www.semanticweb.org/kainatansar/ontologies/2018/10/untitled-ontology-77#ComAccount"/>
        <hasDepFrq1D rdf:datatype="http://www.w3.org/2001/XMLSchema#float">1.0</hasDepFrq1D>
        <hasSumOfDeposit1D rdf:datatype="http://www.w3.org/2001/XMLSchema#float">3558124.2</hasSumOfDeposit1D>
    </owl:NamedIndividual>
    


    <!-- http://www.semanticweb.org/kainatansar/ontologies/2018/10/untitled-ontology-77#Transaction_1284 -->

    <owl:NamedIndividual rdf:about="http://www.semanticweb.org/kainatansar/ontologies/2018/10/untitled-ontology-77#Transaction_1284">
        <rdf:type rdf:resource="http://www.semanticweb.org/kainatansar/ontologies/2018/10/untitled-ontology-77#Deposits"/>
        <hasComAcc rdf:resource="http://www.semanticweb.org/kainatansar/ontologies/2018/10/untitled-ontology-77#ComAccount"/>
        <hasDepFrq1D rdf:datatype="http://www.w3.org/2001/XMLSchema#float">2.0</hasDepFrq1D>
        <hasSumOfDeposit1D rdf:datatype="http://www.w3.org/2001/XMLSchema#float">3792177.0</hasSumOfDeposit1D>
    </owl:NamedIndividual>
    


    <!-- http://www.semanticweb.org/kainatansar/ontologies/2018/10/untitled-ontology-77#Transaction_1285 -->

    <owl:NamedIndividual rdf:about="http://www.semanticweb.org/kainatansar/ontologies/2018/10/untitled-ontology-77#Transaction_1285">
        <rdf:type rdf:resource="http://www.semanticweb.org/kainatansar/ontologies/2018/10/untitled-ontology-77#Deposits"/>
        <hasComAcc rdf:resource="http://www.semanticweb.org/kainatansar/ontologies/2018/10/untitled-ontology-77#ComAccount"/>
        <hasDepFrq1D rdf:datatype="http://www.w3.org/2001/XMLSchema#float">1.0</hasDepFrq1D>
        <hasSumOfDeposit1D rdf:datatype="http://www.w3.org/2001/XMLSchema#float">4022026.0</hasSumOfDeposit1D>
    </owl:NamedIndividual>
    


    <!-- http://www.semanticweb.org/kainatansar/ontologies/2018/10/untitled-ontology-77#Transaction_1286 -->

    <owl:NamedIndividual rdf:about="http://www.semanticweb.org/kainatansar/ontologies/2018/10/untitled-ontology-77#Transaction_1286">
        <rdf:type rdf:resource="http://www.semanticweb.org/kainatansar/ontologies/2018/10/untitled-ontology-77#Deposits"/>
        <hasComAcc rdf:resource="http://www.semanticweb.org/kainatansar/ontologies/2018/10/untitled-ontology-77#ComAccount"/>
        <hasDepFrq1D rdf:datatype="http://www.w3.org/2001/XMLSchema#float">2.0</hasDepFrq1D>
        <hasSumOfDeposit1D rdf:datatype="http://www.w3.org/2001/XMLSchema#float">4133681.8</hasSumOfDeposit1D>
    </owl:NamedIndividual>
    


    <!-- http://www.semanticweb.org/kainatansar/ontologies/2018/10/untitled-ontology-77#Transaction_1287 -->

    <owl:NamedIndividual rdf:about="http://www.semanticweb.org/kainatansar/ontologies/2018/10/untitled-ontology-77#Transaction_1287">
        <rdf:type rdf:resource="http://www.semanticweb.org/kainatansar/ontologies/2018/10/untitled-ontology-77#Deposits"/>
        <hasComAcc rdf:resource="http://www.semanticweb.org/kainatansar/ontologies/2018/10/untitled-ontology-77#ComAccount"/>
        <hasDepFrq1D rdf:datatype="http://www.w3.org/2001/XMLSchema#float">3.0</hasDepFrq1D>
        <hasSumOfDeposit1D rdf:datatype="http://www.w3.org/2001/XMLSchema#float">4184966.8</hasSumOfDeposit1D>
    </owl:NamedIndividual>
    


    <!-- http://www.semanticweb.org/kainatansar/ontologies/2018/10/untitled-ontology-77#Transaction_1288 -->

    <owl:NamedIndividual rdf:about="http://www.semanticweb.org/kainatansar/ontologies/2018/10/untitled-ontology-77#Transaction_1288">
        <rdf:type rdf:resource="http://www.semanticweb.org/kainatansar/ontologies/2018/10/untitled-ontology-77#Deposits"/>
        <hasComAcc rdf:resource="http://www.semanticweb.org/kainatansar/ontologies/2018/10/untitled-ontology-77#ComAccount"/>
        <hasDepFrq1D rdf:datatype="http://www.w3.org/2001/XMLSchema#float">3.0</hasDepFrq1D>
        <hasSumOfDeposit1D rdf:datatype="http://www.w3.org/2001/XMLSchema#float">4185237.5</hasSumOfDeposit1D>
    </owl:NamedIndividual>
    


    <!-- http://www.semanticweb.org/kainatansar/ontologies/2018/10/untitled-ontology-77#Transaction_1289 -->

    <owl:NamedIndividual rdf:about="http://www.semanticweb.org/kainatansar/ontologies/2018/10/untitled-ontology-77#Transaction_1289">
        <rdf:type rdf:resource="http://www.semanticweb.org/kainatansar/ontologies/2018/10/untitled-ontology-77#Deposits"/>
        <hasComAcc rdf:resource="http://www.semanticweb.org/kainatansar/ontologies/2018/10/untitled-ontology-77#ComAccount"/>
        <hasDepFrq1D rdf:datatype="http://www.w3.org/2001/XMLSchema#float">2.0</hasDepFrq1D>
        <hasSumOfDeposit1D rdf:datatype="http://www.w3.org/2001/XMLSchema#float">4339680.5</hasSumOfDeposit1D>
    </owl:NamedIndividual>
    


    <!-- http://www.semanticweb.org/kainatansar/ontologies/2018/10/untitled-ontology-77#Transaction_129 -->

    <owl:NamedIndividual rdf:about="http://www.semanticweb.org/kainatansar/ontologies/2018/10/untitled-ontology-77#Transaction_129">
        <rdf:type rdf:resource="http://www.semanticweb.org/kainatansar/ontologies/2018/10/untitled-ontology-77#Deposits"/>
        <hasComAcc rdf:resource="http://www.semanticweb.org/kainatansar/ontologies/2018/10/untitled-ontology-77#ComAccount"/>
        <hasDepFrq1D rdf:datatype="http://www.w3.org/2001/XMLSchema#float">3.0</hasDepFrq1D>
        <hasSumOfDeposit1D rdf:datatype="http://www.w3.org/2001/XMLSchema#float">36380.0</hasSumOfDeposit1D>
    </owl:NamedIndividual>
    


    <!-- http://www.semanticweb.org/kainatansar/ontologies/2018/10/untitled-ontology-77#Transaction_1290 -->

    <owl:NamedIndividual rdf:about="http://www.semanticweb.org/kainatansar/ontologies/2018/10/untitled-ontology-77#Transaction_1290">
        <rdf:type rdf:resource="http://www.semanticweb.org/kainatansar/ontologies/2018/10/untitled-ontology-77#Deposits"/>
        <hasComAcc rdf:resource="http://www.semanticweb.org/kainatansar/ontologies/2018/10/untitled-ontology-77#ComAccount"/>
        <hasDepFrq1D rdf:datatype="http://www.w3.org/2001/XMLSchema#float">3.0</hasDepFrq1D>
        <hasSumOfDeposit1D rdf:datatype="http://www.w3.org/2001/XMLSchema#float">4374599.0</hasSumOfDeposit1D>
    </owl:NamedIndividual>
    


    <!-- http://www.semanticweb.org/kainatansar/ontologies/2018/10/untitled-ontology-77#Transaction_1291 -->

    <owl:NamedIndividual rdf:about="http://www.semanticweb.org/kainatansar/ontologies/2018/10/untitled-ontology-77#Transaction_1291">
        <rdf:type rdf:resource="http://www.semanticweb.org/kainatansar/ontologies/2018/10/untitled-ontology-77#Deposits"/>
        <hasComAcc rdf:resource="http://www.semanticweb.org/kainatansar/ontologies/2018/10/untitled-ontology-77#ComAccount"/>
        <hasDepFrq1D rdf:datatype="http://www.w3.org/2001/XMLSchema#float">1.0</hasDepFrq1D>
        <hasSumOfDeposit1D rdf:datatype="http://www.w3.org/2001/XMLSchema#float">4431861.5</hasSumOfDeposit1D>
    </owl:NamedIndividual>
    


    <!-- http://www.semanticweb.org/kainatansar/ontologies/2018/10/untitled-ontology-77#Transaction_1292 -->

    <owl:NamedIndividual rdf:about="http://www.semanticweb.org/kainatansar/ontologies/2018/10/untitled-ontology-77#Transaction_1292">
        <rdf:type rdf:resource="http://www.semanticweb.org/kainatansar/ontologies/2018/10/untitled-ontology-77#Deposits"/>
        <hasComAcc rdf:resource="http://www.semanticweb.org/kainatansar/ontologies/2018/10/untitled-ontology-77#ComAccount"/>
        <hasDepFrq1D rdf:datatype="http://www.w3.org/2001/XMLSchema#float">1.0</hasDepFrq1D>
        <hasSumOfDeposit1D rdf:datatype="http://www.w3.org/2001/XMLSchema#float">4621565.5</hasSumOfDeposit1D>
    </owl:NamedIndividual>
    


    <!-- http://www.semanticweb.org/kainatansar/ontologies/2018/10/untitled-ontology-77#Transaction_1293 -->

    <owl:NamedIndividual rdf:about="http://www.semanticweb.org/kainatansar/ontologies/2018/10/untitled-ontology-77#Transaction_1293">
        <rdf:type rdf:resource="http://www.semanticweb.org/kainatansar/ontologies/2018/10/untitled-ontology-77#Deposits"/>
        <hasComAcc rdf:resource="http://www.semanticweb.org/kainatansar/ontologies/2018/10/untitled-ontology-77#ComAccount"/>
        <hasDepFrq1D rdf:datatype="http://www.w3.org/2001/XMLSchema#float">1.0</hasDepFrq1D>
        <hasSumOfDeposit1D rdf:datatype="http://www.w3.org/2001/XMLSchema#float">4910403.5</hasSumOfDeposit1D>
    </owl:NamedIndividual>
    


    <!-- http://www.semanticweb.org/kainatansar/ontologies/2018/10/untitled-ontology-77#Transaction_1294 -->

    <owl:NamedIndividual rdf:about="http://www.semanticweb.org/kainatansar/ontologies/2018/10/untitled-ontology-77#Transaction_1294">
        <rdf:type rdf:resource="http://www.semanticweb.org/kainatansar/ontologies/2018/10/untitled-ontology-77#Deposits"/>
        <hasComAcc rdf:resource="http://www.semanticweb.org/kainatansar/ontologies/2018/10/untitled-ontology-77#ComAccount"/>
        <hasDepFrq1D rdf:datatype="http://www.w3.org/2001/XMLSchema#float">3.0</hasDepFrq1D>
        <hasSumOfDeposit1D rdf:datatype="http://www.w3.org/2001/XMLSchema#float">4910403.5</hasSumOfDeposit1D>
    </owl:NamedIndividual>
    


    <!-- http://www.semanticweb.org/kainatansar/ontologies/2018/10/untitled-ontology-77#Transaction_1295 -->

    <owl:NamedIndividual rdf:about="http://www.semanticweb.org/kainatansar/ontologies/2018/10/untitled-ontology-77#Transaction_1295">
        <rdf:type rdf:resource="http://www.semanticweb.org/kainatansar/ontologies/2018/10/untitled-ontology-77#Deposits"/>
        <hasComAcc rdf:resource="http://www.semanticweb.org/kainatansar/ontologies/2018/10/untitled-ontology-77#ComAccount"/>
        <hasDepFrq1D rdf:datatype="http://www.w3.org/2001/XMLSchema#float">2.0</hasDepFrq1D>
        <hasSumOfDeposit1D rdf:datatype="http://www.w3.org/2001/XMLSchema#float">4910403.5</hasSumOfDeposit1D>
    </owl:NamedIndividual>
    


    <!-- http://www.semanticweb.org/kainatansar/ontologies/2018/10/untitled-ontology-77#Transaction_1296 -->

    <owl:NamedIndividual rdf:about="http://www.semanticweb.org/kainatansar/ontologies/2018/10/untitled-ontology-77#Transaction_1296">
        <rdf:type rdf:resource="http://www.semanticweb.org/kainatansar/ontologies/2018/10/untitled-ontology-77#Deposits"/>
        <hasComAcc rdf:resource="http://www.semanticweb.org/kainatansar/ontologies/2018/10/untitled-ontology-77#ComAccount"/>
        <hasDepFrq1D rdf:datatype="http://www.w3.org/2001/XMLSchema#float">2.0</hasDepFrq1D>
        <hasSumOfDeposit1D rdf:datatype="http://www.w3.org/2001/XMLSchema#float">4967727.0</hasSumOfDeposit1D>
    </owl:NamedIndividual>
    


    <!-- http://www.semanticweb.org/kainatansar/ontologies/2018/10/untitled-ontology-77#Transaction_1297 -->

    <owl:NamedIndividual rdf:about="http://www.semanticweb.org/kainatansar/ontologies/2018/10/untitled-ontology-77#Transaction_1297">
        <rdf:type rdf:resource="http://www.semanticweb.org/kainatansar/ontologies/2018/10/untitled-ontology-77#Deposits"/>
        <hasComAcc rdf:resource="http://www.semanticweb.org/kainatansar/ontologies/2018/10/untitled-ontology-77#ComAccount"/>
        <hasDepFrq1D rdf:datatype="http://www.w3.org/2001/XMLSchema#float">2.0</hasDepFrq1D>
        <hasSumOfDeposit1D rdf:datatype="http://www.w3.org/2001/XMLSchema#float">5036715.0</hasSumOfDeposit1D>
    </owl:NamedIndividual>
    


    <!-- http://www.semanticweb.org/kainatansar/ontologies/2018/10/untitled-ontology-77#Transaction_1298 -->

    <owl:NamedIndividual rdf:about="http://www.semanticweb.org/kainatansar/ontologies/2018/10/untitled-ontology-77#Transaction_1298">
        <rdf:type rdf:resource="http://www.semanticweb.org/kainatansar/ontologies/2018/10/untitled-ontology-77#Deposits"/>
        <hasComAcc rdf:resource="http://www.semanticweb.org/kainatansar/ontologies/2018/10/untitled-ontology-77#ComAccount"/>
        <hasDepFrq1D rdf:datatype="http://www.w3.org/2001/XMLSchema#float">1.0</hasDepFrq1D>
        <hasSumOfDeposit1D rdf:datatype="http://www.w3.org/2001/XMLSchema#float">5110945.5</hasSumOfDeposit1D>
    </owl:NamedIndividual>
    


    <!-- http://www.semanticweb.org/kainatansar/ontologies/2018/10/untitled-ontology-77#Transaction_1299 -->

    <owl:NamedIndividual rdf:about="http://www.semanticweb.org/kainatansar/ontologies/2018/10/untitled-ontology-77#Transaction_1299">
        <rdf:type rdf:resource="http://www.semanticweb.org/kainatansar/ontologies/2018/10/untitled-ontology-77#Deposits"/>
        <hasComAcc rdf:resource="http://www.semanticweb.org/kainatansar/ontologies/2018/10/untitled-ontology-77#ComAccount"/>
        <hasDepFrq1D rdf:datatype="http://www.w3.org/2001/XMLSchema#float">1.0</hasDepFrq1D>
        <hasSumOfDeposit1D rdf:datatype="http://www.w3.org/2001/XMLSchema#float">5488233.0</hasSumOfDeposit1D>
    </owl:NamedIndividual>
    


    <!-- http://www.semanticweb.org/kainatansar/ontologies/2018/10/untitled-ontology-77#Transaction_13 -->

    <owl:NamedIndividual rdf:about="http://www.semanticweb.org/kainatansar/ontologies/2018/10/untitled-ontology-77#Transaction_13">
        <rdf:type rdf:resource="http://www.semanticweb.org/kainatansar/ontologies/2018/10/untitled-ontology-77#Deposits"/>
        <hasComAcc rdf:resource="http://www.semanticweb.org/kainatansar/ontologies/2018/10/untitled-ontology-77#ComAccount"/>
        <hasDepFrq1D rdf:datatype="http://www.w3.org/2001/XMLSchema#float">2.0</hasDepFrq1D>
        <hasSumOfDeposit1D rdf:datatype="http://www.w3.org/2001/XMLSchema#float">5070.0</hasSumOfDeposit1D>
    </owl:NamedIndividual>
    


    <!-- http://www.semanticweb.org/kainatansar/ontologies/2018/10/untitled-ontology-77#Transaction_130 -->

    <owl:NamedIndividual rdf:about="http://www.semanticweb.org/kainatansar/ontologies/2018/10/untitled-ontology-77#Transaction_130">
        <rdf:type rdf:resource="http://www.semanticweb.org/kainatansar/ontologies/2018/10/untitled-ontology-77#Deposits"/>
        <hasComAcc rdf:resource="http://www.semanticweb.org/kainatansar/ontologies/2018/10/untitled-ontology-77#ComAccount"/>
        <hasDepFrq1D rdf:datatype="http://www.w3.org/2001/XMLSchema#float">1.0</hasDepFrq1D>
        <hasSumOfDeposit1D rdf:datatype="http://www.w3.org/2001/XMLSchema#float">50757.0</hasSumOfDeposit1D>
    </owl:NamedIndividual>
    


    <!-- http://www.semanticweb.org/kainatansar/ontologies/2018/10/untitled-ontology-77#Transaction_1300 -->

    <owl:NamedIndividual rdf:about="http://www.semanticweb.org/kainatansar/ontologies/2018/10/untitled-ontology-77#Transaction_1300">
        <rdf:type rdf:resource="http://www.semanticweb.org/kainatansar/ontologies/2018/10/untitled-ontology-77#Deposits"/>
        <hasComAcc rdf:resource="http://www.semanticweb.org/kainatansar/ontologies/2018/10/untitled-ontology-77#ComAccount"/>
        <hasDepFrq1D rdf:datatype="http://www.w3.org/2001/XMLSchema#float">3.0</hasDepFrq1D>
        <hasSumOfDeposit1D rdf:datatype="http://www.w3.org/2001/XMLSchema#float">5674131.0</hasSumOfDeposit1D>
    </owl:NamedIndividual>
    


    <!-- http://www.semanticweb.org/kainatansar/ontologies/2018/10/untitled-ontology-77#Transaction_1301 -->

    <owl:NamedIndividual rdf:about="http://www.semanticweb.org/kainatansar/ontologies/2018/10/untitled-ontology-77#Transaction_1301">
        <rdf:type rdf:resource="http://www.semanticweb.org/kainatansar/ontologies/2018/10/untitled-ontology-77#Deposits"/>
        <hasComAcc rdf:resource="http://www.semanticweb.org/kainatansar/ontologies/2018/10/untitled-ontology-77#ComAccount"/>
        <hasDepFrq1D rdf:datatype="http://www.w3.org/2001/XMLSchema#float">1.0</hasDepFrq1D>
        <hasSumOfDeposit1D rdf:datatype="http://www.w3.org/2001/XMLSchema#float">5847973.0</hasSumOfDeposit1D>
    </owl:NamedIndividual>
    


    <!-- http://www.semanticweb.org/kainatansar/ontologies/2018/10/untitled-ontology-77#Transaction_1302 -->

    <owl:NamedIndividual rdf:about="http://www.semanticweb.org/kainatansar/ontologies/2018/10/untitled-ontology-77#Transaction_1302">
        <rdf:type rdf:resource="http://www.semanticweb.org/kainatansar/ontologies/2018/10/untitled-ontology-77#Deposits"/>
        <hasComAcc rdf:resource="http://www.semanticweb.org/kainatansar/ontologies/2018/10/untitled-ontology-77#ComAccount"/>
        <hasDepFrq1D rdf:datatype="http://www.w3.org/2001/XMLSchema#float">2.0</hasDepFrq1D>
        <hasSumOfDeposit1D rdf:datatype="http://www.w3.org/2001/XMLSchema#float">5879619.5</hasSumOfDeposit1D>
    </owl:NamedIndividual>
    


    <!-- http://www.semanticweb.org/kainatansar/ontologies/2018/10/untitled-ontology-77#Transaction_1303 -->

    <owl:NamedIndividual rdf:about="http://www.semanticweb.org/kainatansar/ontologies/2018/10/untitled-ontology-77#Transaction_1303">
        <rdf:type rdf:resource="http://www.semanticweb.org/kainatansar/ontologies/2018/10/untitled-ontology-77#Deposits"/>
        <hasComAcc rdf:resource="http://www.semanticweb.org/kainatansar/ontologies/2018/10/untitled-ontology-77#ComAccount"/>
        <hasDepFrq1D rdf:datatype="http://www.w3.org/2001/XMLSchema#float">3.0</hasDepFrq1D>
        <hasSumOfDeposit1D rdf:datatype="http://www.w3.org/2001/XMLSchema#float">5927754.5</hasSumOfDeposit1D>
    </owl:NamedIndividual>
    


    <!-- http://www.semanticweb.org/kainatansar/ontologies/2018/10/untitled-ontology-77#Transaction_1304 -->

    <owl:NamedIndividual rdf:about="http://www.semanticweb.org/kainatansar/ontologies/2018/10/untitled-ontology-77#Transaction_1304">
        <rdf:type rdf:resource="http://www.semanticweb.org/kainatansar/ontologies/2018/10/untitled-ontology-77#Deposits"/>
        <hasComAcc rdf:resource="http://www.semanticweb.org/kainatansar/ontologies/2018/10/untitled-ontology-77#ComAccount"/>
        <hasDepFrq1D rdf:datatype="http://www.w3.org/2001/XMLSchema#float">2.0</hasDepFrq1D>
        <hasSumOfDeposit1D rdf:datatype="http://www.w3.org/2001/XMLSchema#float">6157737.0</hasSumOfDeposit1D>
    </owl:NamedIndividual>
    


    <!-- http://www.semanticweb.org/kainatansar/ontologies/2018/10/untitled-ontology-77#Transaction_1305 -->

    <owl:NamedIndividual rdf:about="http://www.semanticweb.org/kainatansar/ontologies/2018/10/untitled-ontology-77#Transaction_1305">
        <rdf:type rdf:resource="http://www.semanticweb.org/kainatansar/ontologies/2018/10/untitled-ontology-77#Deposits"/>
        <hasComAcc rdf:resource="http://www.semanticweb.org/kainatansar/ontologies/2018/10/untitled-ontology-77#ComAccount"/>
        <hasDepFrq1D rdf:datatype="http://www.w3.org/2001/XMLSchema#float">2.0</hasDepFrq1D>
        <hasSumOfDeposit1D rdf:datatype="http://www.w3.org/2001/XMLSchema#float">6374543.5</hasSumOfDeposit1D>
    </owl:NamedIndividual>
    


    <!-- http://www.semanticweb.org/kainatansar/ontologies/2018/10/untitled-ontology-77#Transaction_1306 -->

    <owl:NamedIndividual rdf:about="http://www.semanticweb.org/kainatansar/ontologies/2018/10/untitled-ontology-77#Transaction_1306">
        <rdf:type rdf:resource="http://www.semanticweb.org/kainatansar/ontologies/2018/10/untitled-ontology-77#Deposits"/>
        <hasComAcc rdf:resource="http://www.semanticweb.org/kainatansar/ontologies/2018/10/untitled-ontology-77#ComAccount"/>
        <hasDepFrq1D rdf:datatype="http://www.w3.org/2001/XMLSchema#float">3.0</hasDepFrq1D>
        <hasSumOfDeposit1D rdf:datatype="http://www.w3.org/2001/XMLSchema#float">6491800.5</hasSumOfDeposit1D>
    </owl:NamedIndividual>
    


    <!-- http://www.semanticweb.org/kainatansar/ontologies/2018/10/untitled-ontology-77#Transaction_1307 -->

    <owl:NamedIndividual rdf:about="http://www.semanticweb.org/kainatansar/ontologies/2018/10/untitled-ontology-77#Transaction_1307">
        <rdf:type rdf:resource="http://www.semanticweb.org/kainatansar/ontologies/2018/10/untitled-ontology-77#Deposits"/>
        <hasComAcc rdf:resource="http://www.semanticweb.org/kainatansar/ontologies/2018/10/untitled-ontology-77#ComAccount"/>
        <hasDepFrq1D rdf:datatype="http://www.w3.org/2001/XMLSchema#float">2.0</hasDepFrq1D>
        <hasSumOfDeposit1D rdf:datatype="http://www.w3.org/2001/XMLSchema#float">6666214.5</hasSumOfDeposit1D>
    </owl:NamedIndividual>
    


    <!-- http://www.semanticweb.org/kainatansar/ontologies/2018/10/untitled-ontology-77#Transaction_1308 -->

    <owl:NamedIndividual rdf:about="http://www.semanticweb.org/kainatansar/ontologies/2018/10/untitled-ontology-77#Transaction_1308">
        <rdf:type rdf:resource="http://www.semanticweb.org/kainatansar/ontologies/2018/10/untitled-ontology-77#Deposits"/>
        <hasComAcc rdf:resource="http://www.semanticweb.org/kainatansar/ontologies/2018/10/untitled-ontology-77#ComAccount"/>
        <hasDepFrq1D rdf:datatype="http://www.w3.org/2001/XMLSchema#float">3.0</hasDepFrq1D>
        <hasSumOfDeposit1D rdf:datatype="http://www.w3.org/2001/XMLSchema#float">6739112.5</hasSumOfDeposit1D>
    </owl:NamedIndividual>
    


    <!-- http://www.semanticweb.org/kainatansar/ontologies/2018/10/untitled-ontology-77#Transaction_1309 -->

    <owl:NamedIndividual rdf:about="http://www.semanticweb.org/kainatansar/ontologies/2018/10/untitled-ontology-77#Transaction_1309">
        <rdf:type rdf:resource="http://www.semanticweb.org/kainatansar/ontologies/2018/10/untitled-ontology-77#Deposits"/>
        <hasComAcc rdf:resource="http://www.semanticweb.org/kainatansar/ontologies/2018/10/untitled-ontology-77#ComAccount"/>
        <hasDepFrq1D rdf:datatype="http://www.w3.org/2001/XMLSchema#float">1.0</hasDepFrq1D>
        <hasSumOfDeposit1D rdf:datatype="http://www.w3.org/2001/XMLSchema#float">6821676.5</hasSumOfDeposit1D>
    </owl:NamedIndividual>
    


    <!-- http://www.semanticweb.org/kainatansar/ontologies/2018/10/untitled-ontology-77#Transaction_131 -->

    <owl:NamedIndividual rdf:about="http://www.semanticweb.org/kainatansar/ontologies/2018/10/untitled-ontology-77#Transaction_131">
        <rdf:type rdf:resource="http://www.semanticweb.org/kainatansar/ontologies/2018/10/untitled-ontology-77#Deposits"/>
        <hasComAcc rdf:resource="http://www.semanticweb.org/kainatansar/ontologies/2018/10/untitled-ontology-77#ComAccount"/>
        <hasDepFrq1D rdf:datatype="http://www.w3.org/2001/XMLSchema#float">3.0</hasDepFrq1D>
        <hasSumOfDeposit1D rdf:datatype="http://www.w3.org/2001/XMLSchema#float">61663.0</hasSumOfDeposit1D>
    </owl:NamedIndividual>
    


    <!-- http://www.semanticweb.org/kainatansar/ontologies/2018/10/untitled-ontology-77#Transaction_1310 -->

    <owl:NamedIndividual rdf:about="http://www.semanticweb.org/kainatansar/ontologies/2018/10/untitled-ontology-77#Transaction_1310">
        <rdf:type rdf:resource="http://www.semanticweb.org/kainatansar/ontologies/2018/10/untitled-ontology-77#Deposits"/>
        <hasComAcc rdf:resource="http://www.semanticweb.org/kainatansar/ontologies/2018/10/untitled-ontology-77#ComAccount"/>
        <hasDepFrq1D rdf:datatype="http://www.w3.org/2001/XMLSchema#float">3.0</hasDepFrq1D>
        <hasSumOfDeposit1D rdf:datatype="http://www.w3.org/2001/XMLSchema#float">6885441.5</hasSumOfDeposit1D>
    </owl:NamedIndividual>
    


    <!-- http://www.semanticweb.org/kainatansar/ontologies/2018/10/untitled-ontology-77#Transaction_1311 -->

    <owl:NamedIndividual rdf:about="http://www.semanticweb.org/kainatansar/ontologies/2018/10/untitled-ontology-77#Transaction_1311">
        <rdf:type rdf:resource="http://www.semanticweb.org/kainatansar/ontologies/2018/10/untitled-ontology-77#Deposits"/>
        <hasComAcc rdf:resource="http://www.semanticweb.org/kainatansar/ontologies/2018/10/untitled-ontology-77#ComAccount"/>
        <hasDepFrq1D rdf:datatype="http://www.w3.org/2001/XMLSchema#float">1.0</hasDepFrq1D>
        <hasSumOfDeposit1D rdf:datatype="http://www.w3.org/2001/XMLSchema#float">7068516.5</hasSumOfDeposit1D>
    </owl:NamedIndividual>
    


    <!-- http://www.semanticweb.org/kainatansar/ontologies/2018/10/untitled-ontology-77#Transaction_1312 -->

    <owl:NamedIndividual rdf:about="http://www.semanticweb.org/kainatansar/ontologies/2018/10/untitled-ontology-77#Transaction_1312">
        <rdf:type rdf:resource="http://www.semanticweb.org/kainatansar/ontologies/2018/10/untitled-ontology-77#Deposits"/>
        <hasComAcc rdf:resource="http://www.semanticweb.org/kainatansar/ontologies/2018/10/untitled-ontology-77#ComAccount"/>
        <hasDepFrq1D rdf:datatype="http://www.w3.org/2001/XMLSchema#float">3.0</hasDepFrq1D>
        <hasSumOfDeposit1D rdf:datatype="http://www.w3.org/2001/XMLSchema#float">7292261.0</hasSumOfDeposit1D>
    </owl:NamedIndividual>
    


    <!-- http://www.semanticweb.org/kainatansar/ontologies/2018/10/untitled-ontology-77#Transaction_1313 -->

    <owl:NamedIndividual rdf:about="http://www.semanticweb.org/kainatansar/ontologies/2018/10/untitled-ontology-77#Transaction_1313">
        <rdf:type rdf:resource="http://www.semanticweb.org/kainatansar/ontologies/2018/10/untitled-ontology-77#Deposits"/>
        <hasComAcc rdf:resource="http://www.semanticweb.org/kainatansar/ontologies/2018/10/untitled-ontology-77#ComAccount"/>
        <hasDepFrq1D rdf:datatype="http://www.w3.org/2001/XMLSchema#float">2.0</hasDepFrq1D>
        <hasSumOfDeposit1D rdf:datatype="http://www.w3.org/2001/XMLSchema#float">7338440.5</hasSumOfDeposit1D>
    </owl:NamedIndividual>
    


    <!-- http://www.semanticweb.org/kainatansar/ontologies/2018/10/untitled-ontology-77#Transaction_1314 -->

    <owl:NamedIndividual rdf:about="http://www.semanticweb.org/kainatansar/ontologies/2018/10/untitled-ontology-77#Transaction_1314">
        <rdf:type rdf:resource="http://www.semanticweb.org/kainatansar/ontologies/2018/10/untitled-ontology-77#Deposits"/>
        <hasComAcc rdf:resource="http://www.semanticweb.org/kainatansar/ontologies/2018/10/untitled-ontology-77#ComAccount"/>
        <hasDepFrq1D rdf:datatype="http://www.w3.org/2001/XMLSchema#float">2.0</hasDepFrq1D>
        <hasSumOfDeposit1D rdf:datatype="http://www.w3.org/2001/XMLSchema#float">7430051.5</hasSumOfDeposit1D>
    </owl:NamedIndividual>
    


    <!-- http://www.semanticweb.org/kainatansar/ontologies/2018/10/untitled-ontology-77#Transaction_1315 -->

    <owl:NamedIndividual rdf:about="http://www.semanticweb.org/kainatansar/ontologies/2018/10/untitled-ontology-77#Transaction_1315">
        <rdf:type rdf:resource="http://www.semanticweb.org/kainatansar/ontologies/2018/10/untitled-ontology-77#Deposits"/>
        <hasComAcc rdf:resource="http://www.semanticweb.org/kainatansar/ontologies/2018/10/untitled-ontology-77#ComAccount"/>
        <hasDepFrq1D rdf:datatype="http://www.w3.org/2001/XMLSchema#float">1.0</hasDepFrq1D>
        <hasSumOfDeposit1D rdf:datatype="http://www.w3.org/2001/XMLSchema#float">7558073.5</hasSumOfDeposit1D>
    </owl:NamedIndividual>
    


    <!-- http://www.semanticweb.org/kainatansar/ontologies/2018/10/untitled-ontology-77#Transaction_1316 -->

    <owl:NamedIndividual rdf:about="http://www.semanticweb.org/kainatansar/ontologies/2018/10/untitled-ontology-77#Transaction_1316">
        <rdf:type rdf:resource="http://www.semanticweb.org/kainatansar/ontologies/2018/10/untitled-ontology-77#Deposits"/>
        <hasComAcc rdf:resource="http://www.semanticweb.org/kainatansar/ontologies/2018/10/untitled-ontology-77#ComAccount"/>
        <hasDepFrq1D rdf:datatype="http://www.w3.org/2001/XMLSchema#float">1.0</hasDepFrq1D>
        <hasSumOfDeposit1D rdf:datatype="http://www.w3.org/2001/XMLSchema#float">7716023.5</hasSumOfDeposit1D>
    </owl:NamedIndividual>
    


    <!-- http://www.semanticweb.org/kainatansar/ontologies/2018/10/untitled-ontology-77#Transaction_1317 -->

    <owl:NamedIndividual rdf:about="http://www.semanticweb.org/kainatansar/ontologies/2018/10/untitled-ontology-77#Transaction_1317">
        <rdf:type rdf:resource="http://www.semanticweb.org/kainatansar/ontologies/2018/10/untitled-ontology-77#Deposits"/>
        <hasComAcc rdf:resource="http://www.semanticweb.org/kainatansar/ontologies/2018/10/untitled-ontology-77#ComAccount"/>
        <hasDepFrq1D rdf:datatype="http://www.w3.org/2001/XMLSchema#float">2.0</hasDepFrq1D>
        <hasSumOfDeposit1D rdf:datatype="http://www.w3.org/2001/XMLSchema#float">7742540.0</hasSumOfDeposit1D>
    </owl:NamedIndividual>
    


    <!-- http://www.semanticweb.org/kainatansar/ontologies/2018/10/untitled-ontology-77#Transaction_1318 -->

    <owl:NamedIndividual rdf:about="http://www.semanticweb.org/kainatansar/ontologies/2018/10/untitled-ontology-77#Transaction_1318">
        <rdf:type rdf:resource="http://www.semanticweb.org/kainatansar/ontologies/2018/10/untitled-ontology-77#Deposits"/>
        <hasComAcc rdf:resource="http://www.semanticweb.org/kainatansar/ontologies/2018/10/untitled-ontology-77#ComAccount"/>
        <hasDepFrq1D rdf:datatype="http://www.w3.org/2001/XMLSchema#float">2.0</hasDepFrq1D>
        <hasSumOfDeposit1D rdf:datatype="http://www.w3.org/2001/XMLSchema#float">7848187.5</hasSumOfDeposit1D>
    </owl:NamedIndividual>
    


    <!-- http://www.semanticweb.org/kainatansar/ontologies/2018/10/untitled-ontology-77#Transaction_1319 -->

    <owl:NamedIndividual rdf:about="http://www.semanticweb.org/kainatansar/ontologies/2018/10/untitled-ontology-77#Transaction_1319">
        <rdf:type rdf:resource="http://www.semanticweb.org/kainatansar/ontologies/2018/10/untitled-ontology-77#Deposits"/>
        <hasComAcc rdf:resource="http://www.semanticweb.org/kainatansar/ontologies/2018/10/untitled-ontology-77#ComAccount"/>
        <hasDepFrq1D rdf:datatype="http://www.w3.org/2001/XMLSchema#float">3.0</hasDepFrq1D>
        <hasSumOfDeposit1D rdf:datatype="http://www.w3.org/2001/XMLSchema#float">7910045.5</hasSumOfDeposit1D>
    </owl:NamedIndividual>
    


    <!-- http://www.semanticweb.org/kainatansar/ontologies/2018/10/untitled-ontology-77#Transaction_132 -->

    <owl:NamedIndividual rdf:about="http://www.semanticweb.org/kainatansar/ontologies/2018/10/untitled-ontology-77#Transaction_132">
        <rdf:type rdf:resource="http://www.semanticweb.org/kainatansar/ontologies/2018/10/untitled-ontology-77#Deposits"/>
        <hasComAcc rdf:resource="http://www.semanticweb.org/kainatansar/ontologies/2018/10/untitled-ontology-77#ComAccount"/>
        <hasDepFrq1D rdf:datatype="http://www.w3.org/2001/XMLSchema#float">1.0</hasDepFrq1D>
        <hasSumOfDeposit1D rdf:datatype="http://www.w3.org/2001/XMLSchema#float">61637.88</hasSumOfDeposit1D>
    </owl:NamedIndividual>
    


    <!-- http://www.semanticweb.org/kainatansar/ontologies/2018/10/untitled-ontology-77#Transaction_1320 -->

    <owl:NamedIndividual rdf:about="http://www.semanticweb.org/kainatansar/ontologies/2018/10/untitled-ontology-77#Transaction_1320">
        <rdf:type rdf:resource="http://www.semanticweb.org/kainatansar/ontologies/2018/10/untitled-ontology-77#Deposits"/>
        <hasComAcc rdf:resource="http://www.semanticweb.org/kainatansar/ontologies/2018/10/untitled-ontology-77#ComAccount"/>
        <hasDepFrq1D rdf:datatype="http://www.w3.org/2001/XMLSchema#float">1.0</hasDepFrq1D>
        <hasSumOfDeposit1D rdf:datatype="http://www.w3.org/2001/XMLSchema#float">8155087.0</hasSumOfDeposit1D>
    </owl:NamedIndividual>
    


    <!-- http://www.semanticweb.org/kainatansar/ontologies/2018/10/untitled-ontology-77#Transaction_1321 -->

    <owl:NamedIndividual rdf:about="http://www.semanticweb.org/kainatansar/ontologies/2018/10/untitled-ontology-77#Transaction_1321">
        <rdf:type rdf:resource="http://www.semanticweb.org/kainatansar/ontologies/2018/10/untitled-ontology-77#Deposits"/>
        <hasComAcc rdf:resource="http://www.semanticweb.org/kainatansar/ontologies/2018/10/untitled-ontology-77#ComAccount"/>
        <hasDepFrq1D rdf:datatype="http://www.w3.org/2001/XMLSchema#float">1.0</hasDepFrq1D>
        <hasSumOfDeposit1D rdf:datatype="http://www.w3.org/2001/XMLSchema#float">8198010.0</hasSumOfDeposit1D>
    </owl:NamedIndividual>
    


    <!-- http://www.semanticweb.org/kainatansar/ontologies/2018/10/untitled-ontology-77#Transaction_1322 -->

    <owl:NamedIndividual rdf:about="http://www.semanticweb.org/kainatansar/ontologies/2018/10/untitled-ontology-77#Transaction_1322">
        <rdf:type rdf:resource="http://www.semanticweb.org/kainatansar/ontologies/2018/10/untitled-ontology-77#Deposits"/>
        <hasComAcc rdf:resource="http://www.semanticweb.org/kainatansar/ontologies/2018/10/untitled-ontology-77#ComAccount"/>
        <hasDepFrq1D rdf:datatype="http://www.w3.org/2001/XMLSchema#float">1.0</hasDepFrq1D>
        <hasSumOfDeposit1D rdf:datatype="http://www.w3.org/2001/XMLSchema#float">8335475.5</hasSumOfDeposit1D>
    </owl:NamedIndividual>
    


    <!-- http://www.semanticweb.org/kainatansar/ontologies/2018/10/untitled-ontology-77#Transaction_1323 -->

    <owl:NamedIndividual rdf:about="http://www.semanticweb.org/kainatansar/ontologies/2018/10/untitled-ontology-77#Transaction_1323">
        <rdf:type rdf:resource="http://www.semanticweb.org/kainatansar/ontologies/2018/10/untitled-ontology-77#Deposits"/>
        <hasComAcc rdf:resource="http://www.semanticweb.org/kainatansar/ontologies/2018/10/untitled-ontology-77#ComAccount"/>
        <hasDepFrq1D rdf:datatype="http://www.w3.org/2001/XMLSchema#float">3.0</hasDepFrq1D>
        <hasSumOfDeposit1D rdf:datatype="http://www.w3.org/2001/XMLSchema#float">8505682.0</hasSumOfDeposit1D>
    </owl:NamedIndividual>
    


    <!-- http://www.semanticweb.org/kainatansar/ontologies/2018/10/untitled-ontology-77#Transaction_1324 -->

    <owl:NamedIndividual rdf:about="http://www.semanticweb.org/kainatansar/ontologies/2018/10/untitled-ontology-77#Transaction_1324">
        <rdf:type rdf:resource="http://www.semanticweb.org/kainatansar/ontologies/2018/10/untitled-ontology-77#Deposits"/>
        <hasComAcc rdf:resource="http://www.semanticweb.org/kainatansar/ontologies/2018/10/untitled-ontology-77#ComAccount"/>
        <hasDepFrq1D rdf:datatype="http://www.w3.org/2001/XMLSchema#float">2.0</hasDepFrq1D>
        <hasSumOfDeposit1D rdf:datatype="http://www.w3.org/2001/XMLSchema#float">8524196.0</hasSumOfDeposit1D>
    </owl:NamedIndividual>
    


    <!-- http://www.semanticweb.org/kainatansar/ontologies/2018/10/untitled-ontology-77#Transaction_1325 -->

    <owl:NamedIndividual rdf:about="http://www.semanticweb.org/kainatansar/ontologies/2018/10/untitled-ontology-77#Transaction_1325">
        <rdf:type rdf:resource="http://www.semanticweb.org/kainatansar/ontologies/2018/10/untitled-ontology-77#Deposits"/>
        <hasComAcc rdf:resource="http://www.semanticweb.org/kainatansar/ontologies/2018/10/untitled-ontology-77#ComAccount"/>
        <hasDepFrq1D rdf:datatype="http://www.w3.org/2001/XMLSchema#float">2.0</hasDepFrq1D>
        <hasSumOfDeposit1D rdf:datatype="http://www.w3.org/2001/XMLSchema#float">8723515.0</hasSumOfDeposit1D>
    </owl:NamedIndividual>
    


    <!-- http://www.semanticweb.org/kainatansar/ontologies/2018/10/untitled-ontology-77#Transaction_1326 -->

    <owl:NamedIndividual rdf:about="http://www.semanticweb.org/kainatansar/ontologies/2018/10/untitled-ontology-77#Transaction_1326">
        <rdf:type rdf:resource="http://www.semanticweb.org/kainatansar/ontologies/2018/10/untitled-ontology-77#Deposits"/>
        <hasComAcc rdf:resource="http://www.semanticweb.org/kainatansar/ontologies/2018/10/untitled-ontology-77#ComAccount"/>
        <hasDepFrq1D rdf:datatype="http://www.w3.org/2001/XMLSchema#float">3.0</hasDepFrq1D>
        <hasSumOfDeposit1D rdf:datatype="http://www.w3.org/2001/XMLSchema#float">8749810.0</hasSumOfDeposit1D>
    </owl:NamedIndividual>
    


    <!-- http://www.semanticweb.org/kainatansar/ontologies/2018/10/untitled-ontology-77#Transaction_1327 -->

    <owl:NamedIndividual rdf:about="http://www.semanticweb.org/kainatansar/ontologies/2018/10/untitled-ontology-77#Transaction_1327">
        <rdf:type rdf:resource="http://www.semanticweb.org/kainatansar/ontologies/2018/10/untitled-ontology-77#Deposits"/>
        <hasComAcc rdf:resource="http://www.semanticweb.org/kainatansar/ontologies/2018/10/untitled-ontology-77#ComAccount"/>
        <hasDepFrq1D rdf:datatype="http://www.w3.org/2001/XMLSchema#float">1.0</hasDepFrq1D>
        <hasSumOfDeposit1D rdf:datatype="http://www.w3.org/2001/XMLSchema#float">8861360.0</hasSumOfDeposit1D>
    </owl:NamedIndividual>
    


    <!-- http://www.semanticweb.org/kainatansar/ontologies/2018/10/untitled-ontology-77#Transaction_1328 -->

    <owl:NamedIndividual rdf:about="http://www.semanticweb.org/kainatansar/ontologies/2018/10/untitled-ontology-77#Transaction_1328">
        <rdf:type rdf:resource="http://www.semanticweb.org/kainatansar/ontologies/2018/10/untitled-ontology-77#Deposits"/>
        <hasComAcc rdf:resource="http://www.semanticweb.org/kainatansar/ontologies/2018/10/untitled-ontology-77#ComAccount"/>
        <hasDepFrq1D rdf:datatype="http://www.w3.org/2001/XMLSchema#float">2.0</hasDepFrq1D>
        <hasSumOfDeposit1D rdf:datatype="http://www.w3.org/2001/XMLSchema#float">8918272.0</hasSumOfDeposit1D>
    </owl:NamedIndividual>
    


    <!-- http://www.semanticweb.org/kainatansar/ontologies/2018/10/untitled-ontology-77#Transaction_1329 -->

    <owl:NamedIndividual rdf:about="http://www.semanticweb.org/kainatansar/ontologies/2018/10/untitled-ontology-77#Transaction_1329">
        <rdf:type rdf:resource="http://www.semanticweb.org/kainatansar/ontologies/2018/10/untitled-ontology-77#Deposits"/>
        <hasComAcc rdf:resource="http://www.semanticweb.org/kainatansar/ontologies/2018/10/untitled-ontology-77#ComAccount"/>
        <hasDepFrq1D rdf:datatype="http://www.w3.org/2001/XMLSchema#float">3.0</hasDepFrq1D>
        <hasSumOfDeposit1D rdf:datatype="http://www.w3.org/2001/XMLSchema#float">9332557.0</hasSumOfDeposit1D>
    </owl:NamedIndividual>
    


    <!-- http://www.semanticweb.org/kainatansar/ontologies/2018/10/untitled-ontology-77#Transaction_133 -->

    <owl:NamedIndividual rdf:about="http://www.semanticweb.org/kainatansar/ontologies/2018/10/untitled-ontology-77#Transaction_133">
        <rdf:type rdf:resource="http://www.semanticweb.org/kainatansar/ontologies/2018/10/untitled-ontology-77#Deposits"/>
        <hasComAcc rdf:resource="http://www.semanticweb.org/kainatansar/ontologies/2018/10/untitled-ontology-77#ComAccount"/>
        <hasDepFrq1D rdf:datatype="http://www.w3.org/2001/XMLSchema#float">1.0</hasDepFrq1D>
        <hasSumOfDeposit1D rdf:datatype="http://www.w3.org/2001/XMLSchema#float">290.0</hasSumOfDeposit1D>
    </owl:NamedIndividual>
    


    <!-- http://www.semanticweb.org/kainatansar/ontologies/2018/10/untitled-ontology-77#Transaction_1330 -->

    <owl:NamedIndividual rdf:about="http://www.semanticweb.org/kainatansar/ontologies/2018/10/untitled-ontology-77#Transaction_1330">
        <rdf:type rdf:resource="http://www.semanticweb.org/kainatansar/ontologies/2018/10/untitled-ontology-77#Deposits"/>
        <hasComAcc rdf:resource="http://www.semanticweb.org/kainatansar/ontologies/2018/10/untitled-ontology-77#ComAccount"/>
        <hasDepFrq1D rdf:datatype="http://www.w3.org/2001/XMLSchema#float">3.0</hasDepFrq1D>
        <hasSumOfDeposit1D rdf:datatype="http://www.w3.org/2001/XMLSchema#float">9630667.0</hasSumOfDeposit1D>
    </owl:NamedIndividual>
    


    <!-- http://www.semanticweb.org/kainatansar/ontologies/2018/10/untitled-ontology-77#Transaction_1331 -->

    <owl:NamedIndividual rdf:about="http://www.semanticweb.org/kainatansar/ontologies/2018/10/untitled-ontology-77#Transaction_1331">
        <rdf:type rdf:resource="http://www.semanticweb.org/kainatansar/ontologies/2018/10/untitled-ontology-77#Deposits"/>
        <hasComAcc rdf:resource="http://www.semanticweb.org/kainatansar/ontologies/2018/10/untitled-ontology-77#ComAccount"/>
        <hasDepFrq1D rdf:datatype="http://www.w3.org/2001/XMLSchema#float">3.0</hasDepFrq1D>
        <hasSumOfDeposit1D rdf:datatype="http://www.w3.org/2001/XMLSchema#float">9900404.0</hasSumOfDeposit1D>
    </owl:NamedIndividual>
    


    <!-- http://www.semanticweb.org/kainatansar/ontologies/2018/10/untitled-ontology-77#Transaction_1332 -->

    <owl:NamedIndividual rdf:about="http://www.semanticweb.org/kainatansar/ontologies/2018/10/untitled-ontology-77#Transaction_1332">
        <rdf:type rdf:resource="http://www.semanticweb.org/kainatansar/ontologies/2018/10/untitled-ontology-77#Deposits"/>
        <hasComAcc rdf:resource="http://www.semanticweb.org/kainatansar/ontologies/2018/10/untitled-ontology-77#ComAccount"/>
        <hasDepFrq1D rdf:datatype="http://www.w3.org/2001/XMLSchema#float">2.0</hasDepFrq1D>
        <hasSumOfDeposit1D rdf:datatype="http://www.w3.org/2001/XMLSchema#float">9919026.0</hasSumOfDeposit1D>
    </owl:NamedIndividual>
    


    <!-- http://www.semanticweb.org/kainatansar/ontologies/2018/10/untitled-ontology-77#Transaction_1333 -->

    <owl:NamedIndividual rdf:about="http://www.semanticweb.org/kainatansar/ontologies/2018/10/untitled-ontology-77#Transaction_1333">
        <rdf:type rdf:resource="http://www.semanticweb.org/kainatansar/ontologies/2018/10/untitled-ontology-77#Deposits"/>
        <hasComAcc rdf:resource="http://www.semanticweb.org/kainatansar/ontologies/2018/10/untitled-ontology-77#ComAccount"/>
        <hasDepFrq1D rdf:datatype="http://www.w3.org/2001/XMLSchema#float">1.0</hasDepFrq1D>
        <hasSumOfDeposit1D rdf:datatype="http://www.w3.org/2001/XMLSchema#float">1.0102842E7</hasSumOfDeposit1D>
    </owl:NamedIndividual>
    


    <!-- http://www.semanticweb.org/kainatansar/ontologies/2018/10/untitled-ontology-77#Transaction_1334 -->

    <owl:NamedIndividual rdf:about="http://www.semanticweb.org/kainatansar/ontologies/2018/10/untitled-ontology-77#Transaction_1334">
        <rdf:type rdf:resource="http://www.semanticweb.org/kainatansar/ontologies/2018/10/untitled-ontology-77#Deposits"/>
        <hasComAcc rdf:resource="http://www.semanticweb.org/kainatansar/ontologies/2018/10/untitled-ontology-77#ComAccount"/>
        <hasDepFrq1D rdf:datatype="http://www.w3.org/2001/XMLSchema#float">2.0</hasDepFrq1D>
        <hasSumOfDeposit1D rdf:datatype="http://www.w3.org/2001/XMLSchema#float">13030.57</hasSumOfDeposit1D>
    </owl:NamedIndividual>
    


    <!-- http://www.semanticweb.org/kainatansar/ontologies/2018/10/untitled-ontology-77#Transaction_1335 -->

    <owl:NamedIndividual rdf:about="http://www.semanticweb.org/kainatansar/ontologies/2018/10/untitled-ontology-77#Transaction_1335">
        <rdf:type rdf:resource="http://www.semanticweb.org/kainatansar/ontologies/2018/10/untitled-ontology-77#Deposits"/>
        <hasComAcc rdf:resource="http://www.semanticweb.org/kainatansar/ontologies/2018/10/untitled-ontology-77#ComAccount"/>
        <hasDepFrq1D rdf:datatype="http://www.w3.org/2001/XMLSchema#float">2.0</hasDepFrq1D>
        <hasSumOfDeposit1D rdf:datatype="http://www.w3.org/2001/XMLSchema#float">12580.6</hasSumOfDeposit1D>
    </owl:NamedIndividual>
    


    <!-- http://www.semanticweb.org/kainatansar/ontologies/2018/10/untitled-ontology-77#Transaction_1336 -->

    <owl:NamedIndividual rdf:about="http://www.semanticweb.org/kainatansar/ontologies/2018/10/untitled-ontology-77#Transaction_1336">
        <rdf:type rdf:resource="http://www.semanticweb.org/kainatansar/ontologies/2018/10/untitled-ontology-77#Deposits"/>
        <hasComAcc rdf:resource="http://www.semanticweb.org/kainatansar/ontologies/2018/10/untitled-ontology-77#ComAccount"/>
        <hasDepFrq1D rdf:datatype="http://www.w3.org/2001/XMLSchema#float">3.0</hasDepFrq1D>
        <hasSumOfDeposit1D rdf:datatype="http://www.w3.org/2001/XMLSchema#float">38285.31</hasSumOfDeposit1D>
    </owl:NamedIndividual>
    


    <!-- http://www.semanticweb.org/kainatansar/ontologies/2018/10/untitled-ontology-77#Transaction_1337 -->

    <owl:NamedIndividual rdf:about="http://www.semanticweb.org/kainatansar/ontologies/2018/10/untitled-ontology-77#Transaction_1337">
        <rdf:type rdf:resource="http://www.semanticweb.org/kainatansar/ontologies/2018/10/untitled-ontology-77#Deposits"/>
        <hasComAcc rdf:resource="http://www.semanticweb.org/kainatansar/ontologies/2018/10/untitled-ontology-77#ComAccount"/>
        <hasDepFrq1D rdf:datatype="http://www.w3.org/2001/XMLSchema#float">1.0</hasDepFrq1D>
        <hasSumOfDeposit1D rdf:datatype="http://www.w3.org/2001/XMLSchema#float">36736.58</hasSumOfDeposit1D>
    </owl:NamedIndividual>
    


    <!-- http://www.semanticweb.org/kainatansar/ontologies/2018/10/untitled-ontology-77#Transaction_1338 -->

    <owl:NamedIndividual rdf:about="http://www.semanticweb.org/kainatansar/ontologies/2018/10/untitled-ontology-77#Transaction_1338">
        <rdf:type rdf:resource="http://www.semanticweb.org/kainatansar/ontologies/2018/10/untitled-ontology-77#Deposits"/>
        <hasComAcc rdf:resource="http://www.semanticweb.org/kainatansar/ontologies/2018/10/untitled-ontology-77#ComAccount"/>
        <hasDepFrq1D rdf:datatype="http://www.w3.org/2001/XMLSchema#float">3.0</hasDepFrq1D>
        <hasSumOfDeposit1D rdf:datatype="http://www.w3.org/2001/XMLSchema#float">31908.14</hasSumOfDeposit1D>
    </owl:NamedIndividual>
    


    <!-- http://www.semanticweb.org/kainatansar/ontologies/2018/10/untitled-ontology-77#Transaction_1339 -->

    <owl:NamedIndividual rdf:about="http://www.semanticweb.org/kainatansar/ontologies/2018/10/untitled-ontology-77#Transaction_1339">
        <rdf:type rdf:resource="http://www.semanticweb.org/kainatansar/ontologies/2018/10/untitled-ontology-77#Deposits"/>
        <hasComAcc rdf:resource="http://www.semanticweb.org/kainatansar/ontologies/2018/10/untitled-ontology-77#ComAccount"/>
        <hasDepFrq1D rdf:datatype="http://www.w3.org/2001/XMLSchema#float">1.0</hasDepFrq1D>
        <hasSumOfDeposit1D rdf:datatype="http://www.w3.org/2001/XMLSchema#float">30171.02</hasSumOfDeposit1D>
    </owl:NamedIndividual>
    


    <!-- http://www.semanticweb.org/kainatansar/ontologies/2018/10/untitled-ontology-77#Transaction_134 -->

    <owl:NamedIndividual rdf:about="http://www.semanticweb.org/kainatansar/ontologies/2018/10/untitled-ontology-77#Transaction_134">
        <rdf:type rdf:resource="http://www.semanticweb.org/kainatansar/ontologies/2018/10/untitled-ontology-77#Deposits"/>
        <hasComAcc rdf:resource="http://www.semanticweb.org/kainatansar/ontologies/2018/10/untitled-ontology-77#ComAccount"/>
        <hasDepFrq1D rdf:datatype="http://www.w3.org/2001/XMLSchema#float">2.0</hasDepFrq1D>
        <hasSumOfDeposit1D rdf:datatype="http://www.w3.org/2001/XMLSchema#float">23720.0</hasSumOfDeposit1D>
    </owl:NamedIndividual>
    


    <!-- http://www.semanticweb.org/kainatansar/ontologies/2018/10/untitled-ontology-77#Transaction_1340 -->

    <owl:NamedIndividual rdf:about="http://www.semanticweb.org/kainatansar/ontologies/2018/10/untitled-ontology-77#Transaction_1340">
        <rdf:type rdf:resource="http://www.semanticweb.org/kainatansar/ontologies/2018/10/untitled-ontology-77#Deposits"/>
        <hasComAcc rdf:resource="http://www.semanticweb.org/kainatansar/ontologies/2018/10/untitled-ontology-77#ComAccount"/>
        <hasDepFrq1D rdf:datatype="http://www.w3.org/2001/XMLSchema#float">2.0</hasDepFrq1D>
        <hasSumOfDeposit1D rdf:datatype="http://www.w3.org/2001/XMLSchema#float">29081.71</hasSumOfDeposit1D>
    </owl:NamedIndividual>
    


    <!-- http://www.semanticweb.org/kainatansar/ontologies/2018/10/untitled-ontology-77#Transaction_1341 -->

    <owl:NamedIndividual rdf:about="http://www.semanticweb.org/kainatansar/ontologies/2018/10/untitled-ontology-77#Transaction_1341">
        <rdf:type rdf:resource="http://www.semanticweb.org/kainatansar/ontologies/2018/10/untitled-ontology-77#Deposits"/>
        <hasComAcc rdf:resource="http://www.semanticweb.org/kainatansar/ontologies/2018/10/untitled-ontology-77#ComAccount"/>
        <hasDepFrq1D rdf:datatype="http://www.w3.org/2001/XMLSchema#float">2.0</hasDepFrq1D>
        <hasSumOfDeposit1D rdf:datatype="http://www.w3.org/2001/XMLSchema#float">23844.01</hasSumOfDeposit1D>
    </owl:NamedIndividual>
    


    <!-- http://www.semanticweb.org/kainatansar/ontologies/2018/10/untitled-ontology-77#Transaction_1342 -->

    <owl:NamedIndividual rdf:about="http://www.semanticweb.org/kainatansar/ontologies/2018/10/untitled-ontology-77#Transaction_1342">
        <rdf:type rdf:resource="http://www.semanticweb.org/kainatansar/ontologies/2018/10/untitled-ontology-77#Deposits"/>
        <hasComAcc rdf:resource="http://www.semanticweb.org/kainatansar/ontologies/2018/10/untitled-ontology-77#ComAccount"/>
        <hasDepFrq1D rdf:datatype="http://www.w3.org/2001/XMLSchema#float">1.0</hasDepFrq1D>
        <hasSumOfDeposit1D rdf:datatype="http://www.w3.org/2001/XMLSchema#float">20479.53</hasSumOfDeposit1D>
    </owl:NamedIndividual>
    


    <!-- http://www.semanticweb.org/kainatansar/ontologies/2018/10/untitled-ontology-77#Transaction_1343 -->

    <owl:NamedIndividual rdf:about="http://www.semanticweb.org/kainatansar/ontologies/2018/10/untitled-ontology-77#Transaction_1343">
        <rdf:type rdf:resource="http://www.semanticweb.org/kainatansar/ontologies/2018/10/untitled-ontology-77#Deposits"/>
        <hasComAcc rdf:resource="http://www.semanticweb.org/kainatansar/ontologies/2018/10/untitled-ontology-77#ComAccount"/>
        <hasDepFrq1D rdf:datatype="http://www.w3.org/2001/XMLSchema#float">1.0</hasDepFrq1D>
        <hasSumOfDeposit1D rdf:datatype="http://www.w3.org/2001/XMLSchema#float">11302.0</hasSumOfDeposit1D>
    </owl:NamedIndividual>
    


    <!-- http://www.semanticweb.org/kainatansar/ontologies/2018/10/untitled-ontology-77#Transaction_1344 -->

    <owl:NamedIndividual rdf:about="http://www.semanticweb.org/kainatansar/ontologies/2018/10/untitled-ontology-77#Transaction_1344">
        <rdf:type rdf:resource="http://www.semanticweb.org/kainatansar/ontologies/2018/10/untitled-ontology-77#Deposits"/>
        <hasComAcc rdf:resource="http://www.semanticweb.org/kainatansar/ontologies/2018/10/untitled-ontology-77#ComAccount"/>
        <hasDepFrq1D rdf:datatype="http://www.w3.org/2001/XMLSchema#float">3.0</hasDepFrq1D>
        <hasSumOfDeposit1D rdf:datatype="http://www.w3.org/2001/XMLSchema#float">8616.56</hasSumOfDeposit1D>
    </owl:NamedIndividual>
    


    <!-- http://www.semanticweb.org/kainatansar/ontologies/2018/10/untitled-ontology-77#Transaction_1345 -->

    <owl:NamedIndividual rdf:about="http://www.semanticweb.org/kainatansar/ontologies/2018/10/untitled-ontology-77#Transaction_1345">
        <rdf:type rdf:resource="http://www.semanticweb.org/kainatansar/ontologies/2018/10/untitled-ontology-77#Deposits"/>
        <hasComAcc rdf:resource="http://www.semanticweb.org/kainatansar/ontologies/2018/10/untitled-ontology-77#ComAccount"/>
        <hasDepFrq1D rdf:datatype="http://www.w3.org/2001/XMLSchema#float">2.0</hasDepFrq1D>
        <hasSumOfDeposit1D rdf:datatype="http://www.w3.org/2001/XMLSchema#float">7378.48</hasSumOfDeposit1D>
    </owl:NamedIndividual>
    


    <!-- http://www.semanticweb.org/kainatansar/ontologies/2018/10/untitled-ontology-77#Transaction_1346 -->

    <owl:NamedIndividual rdf:about="http://www.semanticweb.org/kainatansar/ontologies/2018/10/untitled-ontology-77#Transaction_1346">
        <rdf:type rdf:resource="http://www.semanticweb.org/kainatansar/ontologies/2018/10/untitled-ontology-77#Deposits"/>
        <hasComAcc rdf:resource="http://www.semanticweb.org/kainatansar/ontologies/2018/10/untitled-ontology-77#ComAccount"/>
        <hasDepFrq1D rdf:datatype="http://www.w3.org/2001/XMLSchema#float">1.0</hasDepFrq1D>
        <hasSumOfDeposit1D rdf:datatype="http://www.w3.org/2001/XMLSchema#float">458.0</hasSumOfDeposit1D>
    </owl:NamedIndividual>
    


    <!-- http://www.semanticweb.org/kainatansar/ontologies/2018/10/untitled-ontology-77#Transaction_1347 -->

    <owl:NamedIndividual rdf:about="http://www.semanticweb.org/kainatansar/ontologies/2018/10/untitled-ontology-77#Transaction_1347">
        <rdf:type rdf:resource="http://www.semanticweb.org/kainatansar/ontologies/2018/10/untitled-ontology-77#Deposits"/>
        <hasComAcc rdf:resource="http://www.semanticweb.org/kainatansar/ontologies/2018/10/untitled-ontology-77#ComAccount"/>
        <hasDepFrq1D rdf:datatype="http://www.w3.org/2001/XMLSchema#float">2.0</hasDepFrq1D>
        <hasSumOfDeposit1D rdf:datatype="http://www.w3.org/2001/XMLSchema#float">6003260.0</hasSumOfDeposit1D>
    </owl:NamedIndividual>
    


    <!-- http://www.semanticweb.org/kainatansar/ontologies/2018/10/untitled-ontology-77#Transaction_1349 -->

    <owl:NamedIndividual rdf:about="http://www.semanticweb.org/kainatansar/ontologies/2018/10/untitled-ontology-77#Transaction_1349">
        <rdf:type rdf:resource="http://www.semanticweb.org/kainatansar/ontologies/2018/10/untitled-ontology-77#Deposits"/>
        <hasComAcc rdf:resource="http://www.semanticweb.org/kainatansar/ontologies/2018/10/untitled-ontology-77#ComAccount"/>
        <hasDepFrq1D rdf:datatype="http://www.w3.org/2001/XMLSchema#float">2.0</hasDepFrq1D>
        <hasSumOfDeposit1D rdf:datatype="http://www.w3.org/2001/XMLSchema#float">50784.0</hasSumOfDeposit1D>
    </owl:NamedIndividual>
    


    <!-- http://www.semanticweb.org/kainatansar/ontologies/2018/10/untitled-ontology-77#Transaction_135 -->

    <owl:NamedIndividual rdf:about="http://www.semanticweb.org/kainatansar/ontologies/2018/10/untitled-ontology-77#Transaction_135">
        <rdf:type rdf:resource="http://www.semanticweb.org/kainatansar/ontologies/2018/10/untitled-ontology-77#Deposits"/>
        <hasComAcc rdf:resource="http://www.semanticweb.org/kainatansar/ontologies/2018/10/untitled-ontology-77#ComAccount"/>
        <hasDepFrq1D rdf:datatype="http://www.w3.org/2001/XMLSchema#float">2.0</hasDepFrq1D>
        <hasSumOfDeposit1D rdf:datatype="http://www.w3.org/2001/XMLSchema#float">236997.0</hasSumOfDeposit1D>
    </owl:NamedIndividual>
    


    <!-- http://www.semanticweb.org/kainatansar/ontologies/2018/10/untitled-ontology-77#Transaction_1352 -->

    <owl:NamedIndividual rdf:about="http://www.semanticweb.org/kainatansar/ontologies/2018/10/untitled-ontology-77#Transaction_1352">
        <rdf:type rdf:resource="http://www.semanticweb.org/kainatansar/ontologies/2018/10/untitled-ontology-77#Deposits"/>
        <hasComAcc rdf:resource="http://www.semanticweb.org/kainatansar/ontologies/2018/10/untitled-ontology-77#ComAccount"/>
        <hasDepFrq1D rdf:datatype="http://www.w3.org/2001/XMLSchema#float">1.0</hasDepFrq1D>
        <hasSumOfDeposit1D rdf:datatype="http://www.w3.org/2001/XMLSchema#float">49049.96</hasSumOfDeposit1D>
    </owl:NamedIndividual>
    


    <!-- http://www.semanticweb.org/kainatansar/ontologies/2018/10/untitled-ontology-77#Transaction_1353 -->

    <owl:NamedIndividual rdf:about="http://www.semanticweb.org/kainatansar/ontologies/2018/10/untitled-ontology-77#Transaction_1353">
        <rdf:type rdf:resource="http://www.semanticweb.org/kainatansar/ontologies/2018/10/untitled-ontology-77#Deposits"/>
        <hasComAcc rdf:resource="http://www.semanticweb.org/kainatansar/ontologies/2018/10/untitled-ontology-77#ComAccount"/>
        <hasDepFrq1D rdf:datatype="http://www.w3.org/2001/XMLSchema#float">3.0</hasDepFrq1D>
        <hasSumOfDeposit1D rdf:datatype="http://www.w3.org/2001/XMLSchema#float">44802.82</hasSumOfDeposit1D>
    </owl:NamedIndividual>
    


    <!-- http://www.semanticweb.org/kainatansar/ontologies/2018/10/untitled-ontology-77#Transaction_1354 -->

    <owl:NamedIndividual rdf:about="http://www.semanticweb.org/kainatansar/ontologies/2018/10/untitled-ontology-77#Transaction_1354">
        <rdf:type rdf:resource="http://www.semanticweb.org/kainatansar/ontologies/2018/10/untitled-ontology-77#Deposits"/>
        <hasComAcc rdf:resource="http://www.semanticweb.org/kainatansar/ontologies/2018/10/untitled-ontology-77#ComAccount"/>
        <hasDepFrq1D rdf:datatype="http://www.w3.org/2001/XMLSchema#float">2.0</hasDepFrq1D>
        <hasSumOfDeposit1D rdf:datatype="http://www.w3.org/2001/XMLSchema#float">236272.0</hasSumOfDeposit1D>
    </owl:NamedIndividual>
    


    <!-- http://www.semanticweb.org/kainatansar/ontologies/2018/10/untitled-ontology-77#Transaction_1355 -->

    <owl:NamedIndividual rdf:about="http://www.semanticweb.org/kainatansar/ontologies/2018/10/untitled-ontology-77#Transaction_1355">
        <rdf:type rdf:resource="http://www.semanticweb.org/kainatansar/ontologies/2018/10/untitled-ontology-77#Deposits"/>
        <hasComAcc rdf:resource="http://www.semanticweb.org/kainatansar/ontologies/2018/10/untitled-ontology-77#ComAccount"/>
        <hasDepFrq1D rdf:datatype="http://www.w3.org/2001/XMLSchema#float">3.0</hasDepFrq1D>
        <hasSumOfDeposit1D rdf:datatype="http://www.w3.org/2001/XMLSchema#float">224.0</hasSumOfDeposit1D>
    </owl:NamedIndividual>
    


    <!-- http://www.semanticweb.org/kainatansar/ontologies/2018/10/untitled-ontology-77#Transaction_1357 -->

    <owl:NamedIndividual rdf:about="http://www.semanticweb.org/kainatansar/ontologies/2018/10/untitled-ontology-77#Transaction_1357">
        <rdf:type rdf:resource="http://www.semanticweb.org/kainatansar/ontologies/2018/10/untitled-ontology-77#Deposits"/>
        <hasComAcc rdf:resource="http://www.semanticweb.org/kainatansar/ontologies/2018/10/untitled-ontology-77#ComAccount"/>
        <hasDepFrq1D rdf:datatype="http://www.w3.org/2001/XMLSchema#float">1.0</hasDepFrq1D>
        <hasSumOfDeposit1D rdf:datatype="http://www.w3.org/2001/XMLSchema#float">820.0</hasSumOfDeposit1D>
    </owl:NamedIndividual>
    


    <!-- http://www.semanticweb.org/kainatansar/ontologies/2018/10/untitled-ontology-77#Transaction_1358 -->

    <owl:NamedIndividual rdf:about="http://www.semanticweb.org/kainatansar/ontologies/2018/10/untitled-ontology-77#Transaction_1358">
        <rdf:type rdf:resource="http://www.semanticweb.org/kainatansar/ontologies/2018/10/untitled-ontology-77#Deposits"/>
        <hasComAcc rdf:resource="http://www.semanticweb.org/kainatansar/ontologies/2018/10/untitled-ontology-77#ComAccount"/>
        <hasDepFrq1D rdf:datatype="http://www.w3.org/2001/XMLSchema#float">2.0</hasDepFrq1D>
        <hasSumOfDeposit1D rdf:datatype="http://www.w3.org/2001/XMLSchema#float">574.0</hasSumOfDeposit1D>
    </owl:NamedIndividual>
    


    <!-- http://www.semanticweb.org/kainatansar/ontologies/2018/10/untitled-ontology-77#Transaction_1359 -->

    <owl:NamedIndividual rdf:about="http://www.semanticweb.org/kainatansar/ontologies/2018/10/untitled-ontology-77#Transaction_1359">
        <rdf:type rdf:resource="http://www.semanticweb.org/kainatansar/ontologies/2018/10/untitled-ontology-77#Deposits"/>
        <hasComAcc rdf:resource="http://www.semanticweb.org/kainatansar/ontologies/2018/10/untitled-ontology-77#ComAccount"/>
        <hasDepFrq1D rdf:datatype="http://www.w3.org/2001/XMLSchema#float">3.0</hasDepFrq1D>
        <hasSumOfDeposit1D rdf:datatype="http://www.w3.org/2001/XMLSchema#float">27392.0</hasSumOfDeposit1D>
    </owl:NamedIndividual>
    


    <!-- http://www.semanticweb.org/kainatansar/ontologies/2018/10/untitled-ontology-77#Transaction_136 -->

    <owl:NamedIndividual rdf:about="http://www.semanticweb.org/kainatansar/ontologies/2018/10/untitled-ontology-77#Transaction_136">
        <rdf:type rdf:resource="http://www.semanticweb.org/kainatansar/ontologies/2018/10/untitled-ontology-77#Deposits"/>
        <hasComAcc rdf:resource="http://www.semanticweb.org/kainatansar/ontologies/2018/10/untitled-ontology-77#ComAccount"/>
        <hasDepFrq1D rdf:datatype="http://www.w3.org/2001/XMLSchema#float">1.0</hasDepFrq1D>
        <hasSumOfDeposit1D rdf:datatype="http://www.w3.org/2001/XMLSchema#float">257978.48</hasSumOfDeposit1D>
    </owl:NamedIndividual>
    


    <!-- http://www.semanticweb.org/kainatansar/ontologies/2018/10/untitled-ontology-77#Transaction_1360 -->

    <owl:NamedIndividual rdf:about="http://www.semanticweb.org/kainatansar/ontologies/2018/10/untitled-ontology-77#Transaction_1360">
        <rdf:type rdf:resource="http://www.semanticweb.org/kainatansar/ontologies/2018/10/untitled-ontology-77#Deposits"/>
        <hasComAcc rdf:resource="http://www.semanticweb.org/kainatansar/ontologies/2018/10/untitled-ontology-77#ComAccount"/>
        <hasDepFrq1D rdf:datatype="http://www.w3.org/2001/XMLSchema#float">1.0</hasDepFrq1D>
        <hasSumOfDeposit1D rdf:datatype="http://www.w3.org/2001/XMLSchema#float">595.0</hasSumOfDeposit1D>
    </owl:NamedIndividual>
    


    <!-- http://www.semanticweb.org/kainatansar/ontologies/2018/10/untitled-ontology-77#Transaction_1362 -->

    <owl:NamedIndividual rdf:about="http://www.semanticweb.org/kainatansar/ontologies/2018/10/untitled-ontology-77#Transaction_1362">
        <rdf:type rdf:resource="http://www.semanticweb.org/kainatansar/ontologies/2018/10/untitled-ontology-77#Deposits"/>
        <hasComAcc rdf:resource="http://www.semanticweb.org/kainatansar/ontologies/2018/10/untitled-ontology-77#ComAccount"/>
        <hasDepFrq1D rdf:datatype="http://www.w3.org/2001/XMLSchema#float">1.0</hasDepFrq1D>
        <hasSumOfDeposit1D rdf:datatype="http://www.w3.org/2001/XMLSchema#float">22956.58</hasSumOfDeposit1D>
    </owl:NamedIndividual>
    


    <!-- http://www.semanticweb.org/kainatansar/ontologies/2018/10/untitled-ontology-77#Transaction_1364 -->

    <owl:NamedIndividual rdf:about="http://www.semanticweb.org/kainatansar/ontologies/2018/10/untitled-ontology-77#Transaction_1364">
        <rdf:type rdf:resource="http://www.semanticweb.org/kainatansar/ontologies/2018/10/untitled-ontology-77#Deposits"/>
        <hasComAcc rdf:resource="http://www.semanticweb.org/kainatansar/ontologies/2018/10/untitled-ontology-77#ComAccount"/>
        <hasDepFrq1D rdf:datatype="http://www.w3.org/2001/XMLSchema#float">1.0</hasDepFrq1D>
        <hasSumOfDeposit1D rdf:datatype="http://www.w3.org/2001/XMLSchema#float">2043.0</hasSumOfDeposit1D>
    </owl:NamedIndividual>
    


    <!-- http://www.semanticweb.org/kainatansar/ontologies/2018/10/untitled-ontology-77#Transaction_1365 -->

    <owl:NamedIndividual rdf:about="http://www.semanticweb.org/kainatansar/ontologies/2018/10/untitled-ontology-77#Transaction_1365">
        <rdf:type rdf:resource="http://www.semanticweb.org/kainatansar/ontologies/2018/10/untitled-ontology-77#Deposits"/>
        <hasComAcc rdf:resource="http://www.semanticweb.org/kainatansar/ontologies/2018/10/untitled-ontology-77#ComAccount"/>
        <hasDepFrq1D rdf:datatype="http://www.w3.org/2001/XMLSchema#float">3.0</hasDepFrq1D>
        <hasSumOfDeposit1D rdf:datatype="http://www.w3.org/2001/XMLSchema#float">41255.0</hasSumOfDeposit1D>
    </owl:NamedIndividual>
    


    <!-- http://www.semanticweb.org/kainatansar/ontologies/2018/10/untitled-ontology-77#Transaction_1366 -->

    <owl:NamedIndividual rdf:about="http://www.semanticweb.org/kainatansar/ontologies/2018/10/untitled-ontology-77#Transaction_1366">
        <rdf:type rdf:resource="http://www.semanticweb.org/kainatansar/ontologies/2018/10/untitled-ontology-77#Deposits"/>
        <hasComAcc rdf:resource="http://www.semanticweb.org/kainatansar/ontologies/2018/10/untitled-ontology-77#ComAccount"/>
        <hasDepFrq1D rdf:datatype="http://www.w3.org/2001/XMLSchema#float">1.0</hasDepFrq1D>
        <hasSumOfDeposit1D rdf:datatype="http://www.w3.org/2001/XMLSchema#float">10353.0</hasSumOfDeposit1D>
    </owl:NamedIndividual>
    


    <!-- http://www.semanticweb.org/kainatansar/ontologies/2018/10/untitled-ontology-77#Transaction_1367 -->

    <owl:NamedIndividual rdf:about="http://www.semanticweb.org/kainatansar/ontologies/2018/10/untitled-ontology-77#Transaction_1367">
        <rdf:type rdf:resource="http://www.semanticweb.org/kainatansar/ontologies/2018/10/untitled-ontology-77#Deposits"/>
        <hasComAcc rdf:resource="http://www.semanticweb.org/kainatansar/ontologies/2018/10/untitled-ontology-77#ComAccount"/>
        <hasDepFrq1D rdf:datatype="http://www.w3.org/2001/XMLSchema#float">2.0</hasDepFrq1D>
        <hasSumOfDeposit1D rdf:datatype="http://www.w3.org/2001/XMLSchema#float">0.0</hasSumOfDeposit1D>
    </owl:NamedIndividual>
    


    <!-- http://www.semanticweb.org/kainatansar/ontologies/2018/10/untitled-ontology-77#Transaction_1368 -->

    <owl:NamedIndividual rdf:about="http://www.semanticweb.org/kainatansar/ontologies/2018/10/untitled-ontology-77#Transaction_1368">
        <rdf:type rdf:resource="http://www.semanticweb.org/kainatansar/ontologies/2018/10/untitled-ontology-77#Deposits"/>
        <hasComAcc rdf:resource="http://www.semanticweb.org/kainatansar/ontologies/2018/10/untitled-ontology-77#ComAccount"/>
        <hasDepFrq1D rdf:datatype="http://www.w3.org/2001/XMLSchema#float">3.0</hasDepFrq1D>
        <hasSumOfDeposit1D rdf:datatype="http://www.w3.org/2001/XMLSchema#float">158.0</hasSumOfDeposit1D>
    </owl:NamedIndividual>
    


    <!-- http://www.semanticweb.org/kainatansar/ontologies/2018/10/untitled-ontology-77#Transaction_1369 -->

    <owl:NamedIndividual rdf:about="http://www.semanticweb.org/kainatansar/ontologies/2018/10/untitled-ontology-77#Transaction_1369">
        <rdf:type rdf:resource="http://www.semanticweb.org/kainatansar/ontologies/2018/10/untitled-ontology-77#Deposits"/>
        <hasComAcc rdf:resource="http://www.semanticweb.org/kainatansar/ontologies/2018/10/untitled-ontology-77#ComAccount"/>
        <hasDepFrq1D rdf:datatype="http://www.w3.org/2001/XMLSchema#float">2.0</hasDepFrq1D>
        <hasSumOfDeposit1D rdf:datatype="http://www.w3.org/2001/XMLSchema#float">30128.26</hasSumOfDeposit1D>
    </owl:NamedIndividual>
    


    <!-- http://www.semanticweb.org/kainatansar/ontologies/2018/10/untitled-ontology-77#Transaction_137 -->

    <owl:NamedIndividual rdf:about="http://www.semanticweb.org/kainatansar/ontologies/2018/10/untitled-ontology-77#Transaction_137">
        <rdf:type rdf:resource="http://www.semanticweb.org/kainatansar/ontologies/2018/10/untitled-ontology-77#Deposits"/>
        <hasComAcc rdf:resource="http://www.semanticweb.org/kainatansar/ontologies/2018/10/untitled-ontology-77#ComAccount"/>
        <hasDepFrq1D rdf:datatype="http://www.w3.org/2001/XMLSchema#float">2.0</hasDepFrq1D>
        <hasSumOfDeposit1D rdf:datatype="http://www.w3.org/2001/XMLSchema#float">257733.62</hasSumOfDeposit1D>
    </owl:NamedIndividual>
    


    <!-- http://www.semanticweb.org/kainatansar/ontologies/2018/10/untitled-ontology-77#Transaction_1370 -->

    <owl:NamedIndividual rdf:about="http://www.semanticweb.org/kainatansar/ontologies/2018/10/untitled-ontology-77#Transaction_1370">
        <rdf:type rdf:resource="http://www.semanticweb.org/kainatansar/ontologies/2018/10/untitled-ontology-77#Deposits"/>
        <hasComAcc rdf:resource="http://www.semanticweb.org/kainatansar/ontologies/2018/10/untitled-ontology-77#ComAccount"/>
        <hasDepFrq1D rdf:datatype="http://www.w3.org/2001/XMLSchema#float">1.0</hasDepFrq1D>
        <hasSumOfDeposit1D rdf:datatype="http://www.w3.org/2001/XMLSchema#float">25275.61</hasSumOfDeposit1D>
    </owl:NamedIndividual>
    


    <!-- http://www.semanticweb.org/kainatansar/ontologies/2018/10/untitled-ontology-77#Transaction_1372 -->

    <owl:NamedIndividual rdf:about="http://www.semanticweb.org/kainatansar/ontologies/2018/10/untitled-ontology-77#Transaction_1372">
        <rdf:type rdf:resource="http://www.semanticweb.org/kainatansar/ontologies/2018/10/untitled-ontology-77#Deposits"/>
        <hasComAcc rdf:resource="http://www.semanticweb.org/kainatansar/ontologies/2018/10/untitled-ontology-77#ComAccount"/>
        <hasDepFrq1D rdf:datatype="http://www.w3.org/2001/XMLSchema#float">3.0</hasDepFrq1D>
        <hasSumOfDeposit1D rdf:datatype="http://www.w3.org/2001/XMLSchema#float">75771.0</hasSumOfDeposit1D>
    </owl:NamedIndividual>
    


    <!-- http://www.semanticweb.org/kainatansar/ontologies/2018/10/untitled-ontology-77#Transaction_1373 -->

    <owl:NamedIndividual rdf:about="http://www.semanticweb.org/kainatansar/ontologies/2018/10/untitled-ontology-77#Transaction_1373">
        <rdf:type rdf:resource="http://www.semanticweb.org/kainatansar/ontologies/2018/10/untitled-ontology-77#Deposits"/>
        <hasComAcc rdf:resource="http://www.semanticweb.org/kainatansar/ontologies/2018/10/untitled-ontology-77#ComAccount"/>
        <hasDepFrq1D rdf:datatype="http://www.w3.org/2001/XMLSchema#float">2.0</hasDepFrq1D>
        <hasSumOfDeposit1D rdf:datatype="http://www.w3.org/2001/XMLSchema#float">49624.0</hasSumOfDeposit1D>
    </owl:NamedIndividual>
    


    <!-- http://www.semanticweb.org/kainatansar/ontologies/2018/10/untitled-ontology-77#Transaction_1374 -->

    <owl:NamedIndividual rdf:about="http://www.semanticweb.org/kainatansar/ontologies/2018/10/untitled-ontology-77#Transaction_1374">
        <rdf:type rdf:resource="http://www.semanticweb.org/kainatansar/ontologies/2018/10/untitled-ontology-77#Deposits"/>
        <hasComAcc rdf:resource="http://www.semanticweb.org/kainatansar/ontologies/2018/10/untitled-ontology-77#ComAccount"/>
        <hasDepFrq1D rdf:datatype="http://www.w3.org/2001/XMLSchema#float">2.0</hasDepFrq1D>
        <hasSumOfDeposit1D rdf:datatype="http://www.w3.org/2001/XMLSchema#float">715.0</hasSumOfDeposit1D>
    </owl:NamedIndividual>
    


    <!-- http://www.semanticweb.org/kainatansar/ontologies/2018/10/untitled-ontology-77#Transaction_1375 -->

    <owl:NamedIndividual rdf:about="http://www.semanticweb.org/kainatansar/ontologies/2018/10/untitled-ontology-77#Transaction_1375">
        <rdf:type rdf:resource="http://www.semanticweb.org/kainatansar/ontologies/2018/10/untitled-ontology-77#Deposits"/>
        <hasComAcc rdf:resource="http://www.semanticweb.org/kainatansar/ontologies/2018/10/untitled-ontology-77#ComAccount"/>
        <hasDepFrq1D rdf:datatype="http://www.w3.org/2001/XMLSchema#float">1.0</hasDepFrq1D>
        <hasSumOfDeposit1D rdf:datatype="http://www.w3.org/2001/XMLSchema#float">121856.0</hasSumOfDeposit1D>
    </owl:NamedIndividual>
    


    <!-- http://www.semanticweb.org/kainatansar/ontologies/2018/10/untitled-ontology-77#Transaction_1376 -->

    <owl:NamedIndividual rdf:about="http://www.semanticweb.org/kainatansar/ontologies/2018/10/untitled-ontology-77#Transaction_1376">
        <rdf:type rdf:resource="http://www.semanticweb.org/kainatansar/ontologies/2018/10/untitled-ontology-77#Deposits"/>
        <hasComAcc rdf:resource="http://www.semanticweb.org/kainatansar/ontologies/2018/10/untitled-ontology-77#ComAccount"/>
        <hasDepFrq1D rdf:datatype="http://www.w3.org/2001/XMLSchema#float">2.0</hasDepFrq1D>
        <hasSumOfDeposit1D rdf:datatype="http://www.w3.org/2001/XMLSchema#float">5970.0</hasSumOfDeposit1D>
    </owl:NamedIndividual>
    


    <!-- http://www.semanticweb.org/kainatansar/ontologies/2018/10/untitled-ontology-77#Transaction_1377 -->

    <owl:NamedIndividual rdf:about="http://www.semanticweb.org/kainatansar/ontologies/2018/10/untitled-ontology-77#Transaction_1377">
        <rdf:type rdf:resource="http://www.semanticweb.org/kainatansar/ontologies/2018/10/untitled-ontology-77#Deposits"/>
        <hasComAcc rdf:resource="http://www.semanticweb.org/kainatansar/ontologies/2018/10/untitled-ontology-77#ComAccount"/>
        <hasDepFrq1D rdf:datatype="http://www.w3.org/2001/XMLSchema#float">1.0</hasDepFrq1D>
        <hasSumOfDeposit1D rdf:datatype="http://www.w3.org/2001/XMLSchema#float">35451.0</hasSumOfDeposit1D>
    </owl:NamedIndividual>
    


    <!-- http://www.semanticweb.org/kainatansar/ontologies/2018/10/untitled-ontology-77#Transaction_1378 -->

    <owl:NamedIndividual rdf:about="http://www.semanticweb.org/kainatansar/ontologies/2018/10/untitled-ontology-77#Transaction_1378">
        <rdf:type rdf:resource="http://www.semanticweb.org/kainatansar/ontologies/2018/10/untitled-ontology-77#Deposits"/>
        <hasComAcc rdf:resource="http://www.semanticweb.org/kainatansar/ontologies/2018/10/untitled-ontology-77#ComAccount"/>
        <hasDepFrq1D rdf:datatype="http://www.w3.org/2001/XMLSchema#float">2.0</hasDepFrq1D>
        <hasSumOfDeposit1D rdf:datatype="http://www.w3.org/2001/XMLSchema#float">460.0</hasSumOfDeposit1D>
    </owl:NamedIndividual>
    


    <!-- http://www.semanticweb.org/kainatansar/ontologies/2018/10/untitled-ontology-77#Transaction_1379 -->

    <owl:NamedIndividual rdf:about="http://www.semanticweb.org/kainatansar/ontologies/2018/10/untitled-ontology-77#Transaction_1379">
        <rdf:type rdf:resource="http://www.semanticweb.org/kainatansar/ontologies/2018/10/untitled-ontology-77#Deposits"/>
        <hasComAcc rdf:resource="http://www.semanticweb.org/kainatansar/ontologies/2018/10/untitled-ontology-77#ComAccount"/>
        <hasDepFrq1D rdf:datatype="http://www.w3.org/2001/XMLSchema#float">2.0</hasDepFrq1D>
        <hasSumOfDeposit1D rdf:datatype="http://www.w3.org/2001/XMLSchema#float">26512.93</hasSumOfDeposit1D>
    </owl:NamedIndividual>
    


    <!-- http://www.semanticweb.org/kainatansar/ontologies/2018/10/untitled-ontology-77#Transaction_138 -->

    <owl:NamedIndividual rdf:about="http://www.semanticweb.org/kainatansar/ontologies/2018/10/untitled-ontology-77#Transaction_138">
        <rdf:type rdf:resource="http://www.semanticweb.org/kainatansar/ontologies/2018/10/untitled-ontology-77#Deposits"/>
        <hasComAcc rdf:resource="http://www.semanticweb.org/kainatansar/ontologies/2018/10/untitled-ontology-77#ComAccount"/>
        <hasDepFrq1D rdf:datatype="http://www.w3.org/2001/XMLSchema#float">3.0</hasDepFrq1D>
        <hasSumOfDeposit1D rdf:datatype="http://www.w3.org/2001/XMLSchema#float">20509.0</hasSumOfDeposit1D>
    </owl:NamedIndividual>
    


    <!-- http://www.semanticweb.org/kainatansar/ontologies/2018/10/untitled-ontology-77#Transaction_1380 -->

    <owl:NamedIndividual rdf:about="http://www.semanticweb.org/kainatansar/ontologies/2018/10/untitled-ontology-77#Transaction_1380">
        <rdf:type rdf:resource="http://www.semanticweb.org/kainatansar/ontologies/2018/10/untitled-ontology-77#Deposits"/>
        <hasComAcc rdf:resource="http://www.semanticweb.org/kainatansar/ontologies/2018/10/untitled-ontology-77#ComAccount"/>
        <hasDepFrq1D rdf:datatype="http://www.w3.org/2001/XMLSchema#float">1.0</hasDepFrq1D>
        <hasSumOfDeposit1D rdf:datatype="http://www.w3.org/2001/XMLSchema#float">26099.09</hasSumOfDeposit1D>
    </owl:NamedIndividual>
    


    <!-- http://www.semanticweb.org/kainatansar/ontologies/2018/10/untitled-ontology-77#Transaction_1382 -->

    <owl:NamedIndividual rdf:about="http://www.semanticweb.org/kainatansar/ontologies/2018/10/untitled-ontology-77#Transaction_1382">
        <rdf:type rdf:resource="http://www.semanticweb.org/kainatansar/ontologies/2018/10/untitled-ontology-77#Deposits"/>
        <hasComAcc rdf:resource="http://www.semanticweb.org/kainatansar/ontologies/2018/10/untitled-ontology-77#ComAccount"/>
        <hasDepFrq1D rdf:datatype="http://www.w3.org/2001/XMLSchema#float">3.0</hasDepFrq1D>
        <hasSumOfDeposit1D rdf:datatype="http://www.w3.org/2001/XMLSchema#float">166321.0</hasSumOfDeposit1D>
    </owl:NamedIndividual>
    


    <!-- http://www.semanticweb.org/kainatansar/ontologies/2018/10/untitled-ontology-77#Transaction_1383 -->

    <owl:NamedIndividual rdf:about="http://www.semanticweb.org/kainatansar/ontologies/2018/10/untitled-ontology-77#Transaction_1383">
        <rdf:type rdf:resource="http://www.semanticweb.org/kainatansar/ontologies/2018/10/untitled-ontology-77#Deposits"/>
        <hasComAcc rdf:resource="http://www.semanticweb.org/kainatansar/ontologies/2018/10/untitled-ontology-77#ComAccount"/>
        <hasDepFrq1D rdf:datatype="http://www.w3.org/2001/XMLSchema#float">2.0</hasDepFrq1D>
        <hasSumOfDeposit1D rdf:datatype="http://www.w3.org/2001/XMLSchema#float">2244.0</hasSumOfDeposit1D>
    </owl:NamedIndividual>
    


    <!-- http://www.semanticweb.org/kainatansar/ontologies/2018/10/untitled-ontology-77#Transaction_1384 -->

    <owl:NamedIndividual rdf:about="http://www.semanticweb.org/kainatansar/ontologies/2018/10/untitled-ontology-77#Transaction_1384">
        <rdf:type rdf:resource="http://www.semanticweb.org/kainatansar/ontologies/2018/10/untitled-ontology-77#Deposits"/>
        <hasComAcc rdf:resource="http://www.semanticweb.org/kainatansar/ontologies/2018/10/untitled-ontology-77#ComAccount"/>
        <hasDepFrq1D rdf:datatype="http://www.w3.org/2001/XMLSchema#float">1.0</hasDepFrq1D>
        <hasSumOfDeposit1D rdf:datatype="http://www.w3.org/2001/XMLSchema#float">51550.07</hasSumOfDeposit1D>
    </owl:NamedIndividual>
    


    <!-- http://www.semanticweb.org/kainatansar/ontologies/2018/10/untitled-ontology-77#Transaction_1386 -->

    <owl:NamedIndividual rdf:about="http://www.semanticweb.org/kainatansar/ontologies/2018/10/untitled-ontology-77#Transaction_1386">
        <rdf:type rdf:resource="http://www.semanticweb.org/kainatansar/ontologies/2018/10/untitled-ontology-77#Deposits"/>
        <hasComAcc rdf:resource="http://www.semanticweb.org/kainatansar/ontologies/2018/10/untitled-ontology-77#ComAccount"/>
        <hasDepFrq1D rdf:datatype="http://www.w3.org/2001/XMLSchema#float">3.0</hasDepFrq1D>
        <hasSumOfDeposit1D rdf:datatype="http://www.w3.org/2001/XMLSchema#float">21368.0</hasSumOfDeposit1D>
    </owl:NamedIndividual>
    


    <!-- http://www.semanticweb.org/kainatansar/ontologies/2018/10/untitled-ontology-77#Transaction_1387 -->

    <owl:NamedIndividual rdf:about="http://www.semanticweb.org/kainatansar/ontologies/2018/10/untitled-ontology-77#Transaction_1387">
        <rdf:type rdf:resource="http://www.semanticweb.org/kainatansar/ontologies/2018/10/untitled-ontology-77#Deposits"/>
        <hasComAcc rdf:resource="http://www.semanticweb.org/kainatansar/ontologies/2018/10/untitled-ontology-77#ComAccount"/>
        <hasDepFrq1D rdf:datatype="http://www.w3.org/2001/XMLSchema#float">1.0</hasDepFrq1D>
        <hasSumOfDeposit1D rdf:datatype="http://www.w3.org/2001/XMLSchema#float">22351.0</hasSumOfDeposit1D>
    </owl:NamedIndividual>
    


    <!-- http://www.semanticweb.org/kainatansar/ontologies/2018/10/untitled-ontology-77#Transaction_1388 -->

    <owl:NamedIndividual rdf:about="http://www.semanticweb.org/kainatansar/ontologies/2018/10/untitled-ontology-77#Transaction_1388">
        <rdf:type rdf:resource="http://www.semanticweb.org/kainatansar/ontologies/2018/10/untitled-ontology-77#Deposits"/>
        <hasComAcc rdf:resource="http://www.semanticweb.org/kainatansar/ontologies/2018/10/untitled-ontology-77#ComAccount"/>
        <hasDepFrq1D rdf:datatype="http://www.w3.org/2001/XMLSchema#float">3.0</hasDepFrq1D>
        <hasSumOfDeposit1D rdf:datatype="http://www.w3.org/2001/XMLSchema#float">276637.28</hasSumOfDeposit1D>
    </owl:NamedIndividual>
    


    <!-- http://www.semanticweb.org/kainatansar/ontologies/2018/10/untitled-ontology-77#Transaction_1389 -->

    <owl:NamedIndividual rdf:about="http://www.semanticweb.org/kainatansar/ontologies/2018/10/untitled-ontology-77#Transaction_1389">
        <rdf:type rdf:resource="http://www.semanticweb.org/kainatansar/ontologies/2018/10/untitled-ontology-77#Deposits"/>
        <hasComAcc rdf:resource="http://www.semanticweb.org/kainatansar/ontologies/2018/10/untitled-ontology-77#ComAccount"/>
        <hasDepFrq1D rdf:datatype="http://www.w3.org/2001/XMLSchema#float">3.0</hasDepFrq1D>
        <hasSumOfDeposit1D rdf:datatype="http://www.w3.org/2001/XMLSchema#float">93.0</hasSumOfDeposit1D>
    </owl:NamedIndividual>
    


    <!-- http://www.semanticweb.org/kainatansar/ontologies/2018/10/untitled-ontology-77#Transaction_139 -->

    <owl:NamedIndividual rdf:about="http://www.semanticweb.org/kainatansar/ontologies/2018/10/untitled-ontology-77#Transaction_139">
        <rdf:type rdf:resource="http://www.semanticweb.org/kainatansar/ontologies/2018/10/untitled-ontology-77#Deposits"/>
        <hasComAcc rdf:resource="http://www.semanticweb.org/kainatansar/ontologies/2018/10/untitled-ontology-77#ComAccount"/>
        <hasDepFrq1D rdf:datatype="http://www.w3.org/2001/XMLSchema#float">3.0</hasDepFrq1D>
        <hasSumOfDeposit1D rdf:datatype="http://www.w3.org/2001/XMLSchema#float">24866.0</hasSumOfDeposit1D>
    </owl:NamedIndividual>
    


    <!-- http://www.semanticweb.org/kainatansar/ontologies/2018/10/untitled-ontology-77#Transaction_1392 -->

    <owl:NamedIndividual rdf:about="http://www.semanticweb.org/kainatansar/ontologies/2018/10/untitled-ontology-77#Transaction_1392">
        <rdf:type rdf:resource="http://www.semanticweb.org/kainatansar/ontologies/2018/10/untitled-ontology-77#Deposits"/>
        <hasComAcc rdf:resource="http://www.semanticweb.org/kainatansar/ontologies/2018/10/untitled-ontology-77#ComAccount"/>
        <hasDepFrq1D rdf:datatype="http://www.w3.org/2001/XMLSchema#float">2.0</hasDepFrq1D>
        <hasSumOfDeposit1D rdf:datatype="http://www.w3.org/2001/XMLSchema#float">7468.0</hasSumOfDeposit1D>
    </owl:NamedIndividual>
    


    <!-- http://www.semanticweb.org/kainatansar/ontologies/2018/10/untitled-ontology-77#Transaction_1393 -->

    <owl:NamedIndividual rdf:about="http://www.semanticweb.org/kainatansar/ontologies/2018/10/untitled-ontology-77#Transaction_1393">
        <rdf:type rdf:resource="http://www.semanticweb.org/kainatansar/ontologies/2018/10/untitled-ontology-77#Deposits"/>
        <hasComAcc rdf:resource="http://www.semanticweb.org/kainatansar/ontologies/2018/10/untitled-ontology-77#ComAccount"/>
        <hasDepFrq1D rdf:datatype="http://www.w3.org/2001/XMLSchema#float">3.0</hasDepFrq1D>
        <hasSumOfDeposit1D rdf:datatype="http://www.w3.org/2001/XMLSchema#float">3170.73</hasSumOfDeposit1D>
    </owl:NamedIndividual>
    


    <!-- http://www.semanticweb.org/kainatansar/ontologies/2018/10/untitled-ontology-77#Transaction_1394 -->

    <owl:NamedIndividual rdf:about="http://www.semanticweb.org/kainatansar/ontologies/2018/10/untitled-ontology-77#Transaction_1394">
        <rdf:type rdf:resource="http://www.semanticweb.org/kainatansar/ontologies/2018/10/untitled-ontology-77#Deposits"/>
        <hasComAcc rdf:resource="http://www.semanticweb.org/kainatansar/ontologies/2018/10/untitled-ontology-77#ComAccount"/>
        <hasDepFrq1D rdf:datatype="http://www.w3.org/2001/XMLSchema#float">2.0</hasDepFrq1D>
        <hasSumOfDeposit1D rdf:datatype="http://www.w3.org/2001/XMLSchema#float">81625.0</hasSumOfDeposit1D>
    </owl:NamedIndividual>
    


    <!-- http://www.semanticweb.org/kainatansar/ontologies/2018/10/untitled-ontology-77#Transaction_1395 -->

    <owl:NamedIndividual rdf:about="http://www.semanticweb.org/kainatansar/ontologies/2018/10/untitled-ontology-77#Transaction_1395">
        <rdf:type rdf:resource="http://www.semanticweb.org/kainatansar/ontologies/2018/10/untitled-ontology-77#Deposits"/>
        <hasComAcc rdf:resource="http://www.semanticweb.org/kainatansar/ontologies/2018/10/untitled-ontology-77#ComAccount"/>
        <hasDepFrq1D rdf:datatype="http://www.w3.org/2001/XMLSchema#float">1.0</hasDepFrq1D>
        <hasSumOfDeposit1D rdf:datatype="http://www.w3.org/2001/XMLSchema#float">84182.0</hasSumOfDeposit1D>
    </owl:NamedIndividual>
    


    <!-- http://www.semanticweb.org/kainatansar/ontologies/2018/10/untitled-ontology-77#Transaction_1396 -->

    <owl:NamedIndividual rdf:about="http://www.semanticweb.org/kainatansar/ontologies/2018/10/untitled-ontology-77#Transaction_1396">
        <rdf:type rdf:resource="http://www.semanticweb.org/kainatansar/ontologies/2018/10/untitled-ontology-77#Deposits"/>
        <hasComAcc rdf:resource="http://www.semanticweb.org/kainatansar/ontologies/2018/10/untitled-ontology-77#ComAccount"/>
        <hasDepFrq1D rdf:datatype="http://www.w3.org/2001/XMLSchema#float">3.0</hasDepFrq1D>
        <hasSumOfDeposit1D rdf:datatype="http://www.w3.org/2001/XMLSchema#float">80351.55</hasSumOfDeposit1D>
    </owl:NamedIndividual>
    


    <!-- http://www.semanticweb.org/kainatansar/ontologies/2018/10/untitled-ontology-77#Transaction_1397 -->

    <owl:NamedIndividual rdf:about="http://www.semanticweb.org/kainatansar/ontologies/2018/10/untitled-ontology-77#Transaction_1397">
        <rdf:type rdf:resource="http://www.semanticweb.org/kainatansar/ontologies/2018/10/untitled-ontology-77#Deposits"/>
        <hasComAcc rdf:resource="http://www.semanticweb.org/kainatansar/ontologies/2018/10/untitled-ontology-77#ComAccount"/>
        <hasDepFrq1D rdf:datatype="http://www.w3.org/2001/XMLSchema#float">1.0</hasDepFrq1D>
        <hasSumOfDeposit1D rdf:datatype="http://www.w3.org/2001/XMLSchema#float">20791.0</hasSumOfDeposit1D>
    </owl:NamedIndividual>
    


    <!-- http://www.semanticweb.org/kainatansar/ontologies/2018/10/untitled-ontology-77#Transaction_1398 -->

    <owl:NamedIndividual rdf:about="http://www.semanticweb.org/kainatansar/ontologies/2018/10/untitled-ontology-77#Transaction_1398">
        <rdf:type rdf:resource="http://www.semanticweb.org/kainatansar/ontologies/2018/10/untitled-ontology-77#Deposits"/>
        <hasComAcc rdf:resource="http://www.semanticweb.org/kainatansar/ontologies/2018/10/untitled-ontology-77#ComAccount"/>
        <hasDepFrq1D rdf:datatype="http://www.w3.org/2001/XMLSchema#float">1.0</hasDepFrq1D>
        <hasSumOfDeposit1D rdf:datatype="http://www.w3.org/2001/XMLSchema#float">41921.0</hasSumOfDeposit1D>
    </owl:NamedIndividual>
    


    <!-- http://www.semanticweb.org/kainatansar/ontologies/2018/10/untitled-ontology-77#Transaction_1399 -->

    <owl:NamedIndividual rdf:about="http://www.semanticweb.org/kainatansar/ontologies/2018/10/untitled-ontology-77#Transaction_1399">
        <rdf:type rdf:resource="http://www.semanticweb.org/kainatansar/ontologies/2018/10/untitled-ontology-77#Deposits"/>
        <hasComAcc rdf:resource="http://www.semanticweb.org/kainatansar/ontologies/2018/10/untitled-ontology-77#ComAccount"/>
        <hasDepFrq1D rdf:datatype="http://www.w3.org/2001/XMLSchema#float">1.0</hasDepFrq1D>
        <hasSumOfDeposit1D rdf:datatype="http://www.w3.org/2001/XMLSchema#float">399779.94</hasSumOfDeposit1D>
    </owl:NamedIndividual>
    


    <!-- http://www.semanticweb.org/kainatansar/ontologies/2018/10/untitled-ontology-77#Transaction_14 -->

    <owl:NamedIndividual rdf:about="http://www.semanticweb.org/kainatansar/ontologies/2018/10/untitled-ontology-77#Transaction_14">
        <rdf:type rdf:resource="http://www.semanticweb.org/kainatansar/ontologies/2018/10/untitled-ontology-77#Deposits"/>
        <hasComAcc rdf:resource="http://www.semanticweb.org/kainatansar/ontologies/2018/10/untitled-ontology-77#ComAccount"/>
        <hasDepFrq1D rdf:datatype="http://www.w3.org/2001/XMLSchema#float">2.0</hasDepFrq1D>
        <hasSumOfDeposit1D rdf:datatype="http://www.w3.org/2001/XMLSchema#float">10127.0</hasSumOfDeposit1D>
    </owl:NamedIndividual>
    


    <!-- http://www.semanticweb.org/kainatansar/ontologies/2018/10/untitled-ontology-77#Transaction_140 -->

    <owl:NamedIndividual rdf:about="http://www.semanticweb.org/kainatansar/ontologies/2018/10/untitled-ontology-77#Transaction_140">
        <rdf:type rdf:resource="http://www.semanticweb.org/kainatansar/ontologies/2018/10/untitled-ontology-77#Deposits"/>
        <hasComAcc rdf:resource="http://www.semanticweb.org/kainatansar/ontologies/2018/10/untitled-ontology-77#ComAccount"/>
        <hasDepFrq1D rdf:datatype="http://www.w3.org/2001/XMLSchema#float">2.0</hasDepFrq1D>
        <hasSumOfDeposit1D rdf:datatype="http://www.w3.org/2001/XMLSchema#float">39588.0</hasSumOfDeposit1D>
    </owl:NamedIndividual>
    


    <!-- http://www.semanticweb.org/kainatansar/ontologies/2018/10/untitled-ontology-77#Transaction_1400 -->

    <owl:NamedIndividual rdf:about="http://www.semanticweb.org/kainatansar/ontologies/2018/10/untitled-ontology-77#Transaction_1400">
        <rdf:type rdf:resource="http://www.semanticweb.org/kainatansar/ontologies/2018/10/untitled-ontology-77#Deposits"/>
        <hasComAcc rdf:resource="http://www.semanticweb.org/kainatansar/ontologies/2018/10/untitled-ontology-77#ComAccount"/>
        <hasDepFrq1D rdf:datatype="http://www.w3.org/2001/XMLSchema#float">2.0</hasDepFrq1D>
        <hasSumOfDeposit1D rdf:datatype="http://www.w3.org/2001/XMLSchema#float">396904.28</hasSumOfDeposit1D>
    </owl:NamedIndividual>
    


    <!-- http://www.semanticweb.org/kainatansar/ontologies/2018/10/untitled-ontology-77#Transaction_1401 -->

    <owl:NamedIndividual rdf:about="http://www.semanticweb.org/kainatansar/ontologies/2018/10/untitled-ontology-77#Transaction_1401">
        <rdf:type rdf:resource="http://www.semanticweb.org/kainatansar/ontologies/2018/10/untitled-ontology-77#Deposits"/>
        <hasComAcc rdf:resource="http://www.semanticweb.org/kainatansar/ontologies/2018/10/untitled-ontology-77#ComAccount"/>
        <hasDepFrq1D rdf:datatype="http://www.w3.org/2001/XMLSchema#float">3.0</hasDepFrq1D>
        <hasSumOfDeposit1D rdf:datatype="http://www.w3.org/2001/XMLSchema#float">392271.6</hasSumOfDeposit1D>
    </owl:NamedIndividual>
    


    <!-- http://www.semanticweb.org/kainatansar/ontologies/2018/10/untitled-ontology-77#Transaction_1402 -->

    <owl:NamedIndividual rdf:about="http://www.semanticweb.org/kainatansar/ontologies/2018/10/untitled-ontology-77#Transaction_1402">
        <rdf:type rdf:resource="http://www.semanticweb.org/kainatansar/ontologies/2018/10/untitled-ontology-77#Deposits"/>
        <hasComAcc rdf:resource="http://www.semanticweb.org/kainatansar/ontologies/2018/10/untitled-ontology-77#ComAccount"/>
        <hasDepFrq1D rdf:datatype="http://www.w3.org/2001/XMLSchema#float">1.0</hasDepFrq1D>
        <hasSumOfDeposit1D rdf:datatype="http://www.w3.org/2001/XMLSchema#float">180207.0</hasSumOfDeposit1D>
    </owl:NamedIndividual>
    


    <!-- http://www.semanticweb.org/kainatansar/ontologies/2018/10/untitled-ontology-77#Transaction_1404 -->

    <owl:NamedIndividual rdf:about="http://www.semanticweb.org/kainatansar/ontologies/2018/10/untitled-ontology-77#Transaction_1404">
        <rdf:type rdf:resource="http://www.semanticweb.org/kainatansar/ontologies/2018/10/untitled-ontology-77#Deposits"/>
        <hasComAcc rdf:resource="http://www.semanticweb.org/kainatansar/ontologies/2018/10/untitled-ontology-77#ComAccount"/>
        <hasDepFrq1D rdf:datatype="http://www.w3.org/2001/XMLSchema#float">3.0</hasDepFrq1D>
        <hasSumOfDeposit1D rdf:datatype="http://www.w3.org/2001/XMLSchema#float">0.0</hasSumOfDeposit1D>
    </owl:NamedIndividual>
    


    <!-- http://www.semanticweb.org/kainatansar/ontologies/2018/10/untitled-ontology-77#Transaction_1405 -->

    <owl:NamedIndividual rdf:about="http://www.semanticweb.org/kainatansar/ontologies/2018/10/untitled-ontology-77#Transaction_1405">
        <rdf:type rdf:resource="http://www.semanticweb.org/kainatansar/ontologies/2018/10/untitled-ontology-77#Deposits"/>
        <hasComAcc rdf:resource="http://www.semanticweb.org/kainatansar/ontologies/2018/10/untitled-ontology-77#ComAccount"/>
        <hasDepFrq1D rdf:datatype="http://www.w3.org/2001/XMLSchema#float">2.0</hasDepFrq1D>
        <hasSumOfDeposit1D rdf:datatype="http://www.w3.org/2001/XMLSchema#float">20846.0</hasSumOfDeposit1D>
    </owl:NamedIndividual>
    


    <!-- http://www.semanticweb.org/kainatansar/ontologies/2018/10/untitled-ontology-77#Transaction_1406 -->

    <owl:NamedIndividual rdf:about="http://www.semanticweb.org/kainatansar/ontologies/2018/10/untitled-ontology-77#Transaction_1406">
        <rdf:type rdf:resource="http://www.semanticweb.org/kainatansar/ontologies/2018/10/untitled-ontology-77#Deposits"/>
        <hasComAcc rdf:resource="http://www.semanticweb.org/kainatansar/ontologies/2018/10/untitled-ontology-77#ComAccount"/>
        <hasDepFrq1D rdf:datatype="http://www.w3.org/2001/XMLSchema#float">3.0</hasDepFrq1D>
        <hasSumOfDeposit1D rdf:datatype="http://www.w3.org/2001/XMLSchema#float">11762.0</hasSumOfDeposit1D>
    </owl:NamedIndividual>
    


    <!-- http://www.semanticweb.org/kainatansar/ontologies/2018/10/untitled-ontology-77#Transaction_1408 -->

    <owl:NamedIndividual rdf:about="http://www.semanticweb.org/kainatansar/ontologies/2018/10/untitled-ontology-77#Transaction_1408">
        <rdf:type rdf:resource="http://www.semanticweb.org/kainatansar/ontologies/2018/10/untitled-ontology-77#Deposits"/>
        <hasComAcc rdf:resource="http://www.semanticweb.org/kainatansar/ontologies/2018/10/untitled-ontology-77#ComAccount"/>
        <hasDepFrq1D rdf:datatype="http://www.w3.org/2001/XMLSchema#float">2.0</hasDepFrq1D>
        <hasSumOfDeposit1D rdf:datatype="http://www.w3.org/2001/XMLSchema#float">40264.0</hasSumOfDeposit1D>
    </owl:NamedIndividual>
    


    <!-- http://www.semanticweb.org/kainatansar/ontologies/2018/10/untitled-ontology-77#Transaction_1409 -->

    <owl:NamedIndividual rdf:about="http://www.semanticweb.org/kainatansar/ontologies/2018/10/untitled-ontology-77#Transaction_1409">
        <rdf:type rdf:resource="http://www.semanticweb.org/kainatansar/ontologies/2018/10/untitled-ontology-77#Deposits"/>
        <hasComAcc rdf:resource="http://www.semanticweb.org/kainatansar/ontologies/2018/10/untitled-ontology-77#ComAccount"/>
        <hasDepFrq1D rdf:datatype="http://www.w3.org/2001/XMLSchema#float">1.0</hasDepFrq1D>
        <hasSumOfDeposit1D rdf:datatype="http://www.w3.org/2001/XMLSchema#float">1803.0</hasSumOfDeposit1D>
    </owl:NamedIndividual>
    


    <!-- http://www.semanticweb.org/kainatansar/ontologies/2018/10/untitled-ontology-77#Transaction_141 -->

    <owl:NamedIndividual rdf:about="http://www.semanticweb.org/kainatansar/ontologies/2018/10/untitled-ontology-77#Transaction_141">
        <rdf:type rdf:resource="http://www.semanticweb.org/kainatansar/ontologies/2018/10/untitled-ontology-77#Deposits"/>
        <hasComAcc rdf:resource="http://www.semanticweb.org/kainatansar/ontologies/2018/10/untitled-ontology-77#ComAccount"/>
        <hasDepFrq1D rdf:datatype="http://www.w3.org/2001/XMLSchema#float">3.0</hasDepFrq1D>
        <hasSumOfDeposit1D rdf:datatype="http://www.w3.org/2001/XMLSchema#float">117811.0</hasSumOfDeposit1D>
    </owl:NamedIndividual>
    


    <!-- http://www.semanticweb.org/kainatansar/ontologies/2018/10/untitled-ontology-77#Transaction_1410 -->

    <owl:NamedIndividual rdf:about="http://www.semanticweb.org/kainatansar/ontologies/2018/10/untitled-ontology-77#Transaction_1410">
        <rdf:type rdf:resource="http://www.semanticweb.org/kainatansar/ontologies/2018/10/untitled-ontology-77#Deposits"/>
        <hasComAcc rdf:resource="http://www.semanticweb.org/kainatansar/ontologies/2018/10/untitled-ontology-77#ComAccount"/>
        <hasDepFrq1D rdf:datatype="http://www.w3.org/2001/XMLSchema#float">2.0</hasDepFrq1D>
        <hasSumOfDeposit1D rdf:datatype="http://www.w3.org/2001/XMLSchema#float">383563.25</hasSumOfDeposit1D>
    </owl:NamedIndividual>
    


    <!-- http://www.semanticweb.org/kainatansar/ontologies/2018/10/untitled-ontology-77#Transaction_1411 -->

    <owl:NamedIndividual rdf:about="http://www.semanticweb.org/kainatansar/ontologies/2018/10/untitled-ontology-77#Transaction_1411">
        <rdf:type rdf:resource="http://www.semanticweb.org/kainatansar/ontologies/2018/10/untitled-ontology-77#Deposits"/>
        <hasComAcc rdf:resource="http://www.semanticweb.org/kainatansar/ontologies/2018/10/untitled-ontology-77#ComAccount"/>
        <hasDepFrq1D rdf:datatype="http://www.w3.org/2001/XMLSchema#float">3.0</hasDepFrq1D>
        <hasSumOfDeposit1D rdf:datatype="http://www.w3.org/2001/XMLSchema#float">381747.4</hasSumOfDeposit1D>
    </owl:NamedIndividual>
    


    <!-- http://www.semanticweb.org/kainatansar/ontologies/2018/10/untitled-ontology-77#Transaction_1413 -->

    <owl:NamedIndividual rdf:about="http://www.semanticweb.org/kainatansar/ontologies/2018/10/untitled-ontology-77#Transaction_1413">
        <rdf:type rdf:resource="http://www.semanticweb.org/kainatansar/ontologies/2018/10/untitled-ontology-77#Deposits"/>
        <hasComAcc rdf:resource="http://www.semanticweb.org/kainatansar/ontologies/2018/10/untitled-ontology-77#ComAccount"/>
        <hasDepFrq1D rdf:datatype="http://www.w3.org/2001/XMLSchema#float">1.0</hasDepFrq1D>
        <hasSumOfDeposit1D rdf:datatype="http://www.w3.org/2001/XMLSchema#float">56054.0</hasSumOfDeposit1D>
    </owl:NamedIndividual>
    


    <!-- http://www.semanticweb.org/kainatansar/ontologies/2018/10/untitled-ontology-77#Transaction_1414 -->

    <owl:NamedIndividual rdf:about="http://www.semanticweb.org/kainatansar/ontologies/2018/10/untitled-ontology-77#Transaction_1414">
        <rdf:type rdf:resource="http://www.semanticweb.org/kainatansar/ontologies/2018/10/untitled-ontology-77#Deposits"/>
        <hasComAcc rdf:resource="http://www.semanticweb.org/kainatansar/ontologies/2018/10/untitled-ontology-77#ComAccount"/>
        <hasDepFrq1D rdf:datatype="http://www.w3.org/2001/XMLSchema#float">1.0</hasDepFrq1D>
        <hasSumOfDeposit1D rdf:datatype="http://www.w3.org/2001/XMLSchema#float">23550.87</hasSumOfDeposit1D>
    </owl:NamedIndividual>
    


    <!-- http://www.semanticweb.org/kainatansar/ontologies/2018/10/untitled-ontology-77#Transaction_1415 -->

    <owl:NamedIndividual rdf:about="http://www.semanticweb.org/kainatansar/ontologies/2018/10/untitled-ontology-77#Transaction_1415">
        <rdf:type rdf:resource="http://www.semanticweb.org/kainatansar/ontologies/2018/10/untitled-ontology-77#Deposits"/>
        <hasComAcc rdf:resource="http://www.semanticweb.org/kainatansar/ontologies/2018/10/untitled-ontology-77#ComAccount"/>
        <hasDepFrq1D rdf:datatype="http://www.w3.org/2001/XMLSchema#float">2.0</hasDepFrq1D>
        <hasSumOfDeposit1D rdf:datatype="http://www.w3.org/2001/XMLSchema#float">23279.1</hasSumOfDeposit1D>
    </owl:NamedIndividual>
    


    <!-- http://www.semanticweb.org/kainatansar/ontologies/2018/10/untitled-ontology-77#Transaction_1416 -->

    <owl:NamedIndividual rdf:about="http://www.semanticweb.org/kainatansar/ontologies/2018/10/untitled-ontology-77#Transaction_1416">
        <rdf:type rdf:resource="http://www.semanticweb.org/kainatansar/ontologies/2018/10/untitled-ontology-77#Deposits"/>
        <hasComAcc rdf:resource="http://www.semanticweb.org/kainatansar/ontologies/2018/10/untitled-ontology-77#ComAccount"/>
        <hasDepFrq1D rdf:datatype="http://www.w3.org/2001/XMLSchema#float">2.0</hasDepFrq1D>
        <hasSumOfDeposit1D rdf:datatype="http://www.w3.org/2001/XMLSchema#float">26396.0</hasSumOfDeposit1D>
    </owl:NamedIndividual>
    


    <!-- http://www.semanticweb.org/kainatansar/ontologies/2018/10/untitled-ontology-77#Transaction_1417 -->

    <owl:NamedIndividual rdf:about="http://www.semanticweb.org/kainatansar/ontologies/2018/10/untitled-ontology-77#Transaction_1417">
        <rdf:type rdf:resource="http://www.semanticweb.org/kainatansar/ontologies/2018/10/untitled-ontology-77#Deposits"/>
        <hasComAcc rdf:resource="http://www.semanticweb.org/kainatansar/ontologies/2018/10/untitled-ontology-77#ComAccount"/>
        <hasDepFrq1D rdf:datatype="http://www.w3.org/2001/XMLSchema#float">3.0</hasDepFrq1D>
        <hasSumOfDeposit1D rdf:datatype="http://www.w3.org/2001/XMLSchema#float">9686.26</hasSumOfDeposit1D>
    </owl:NamedIndividual>
    


    <!-- http://www.semanticweb.org/kainatansar/ontologies/2018/10/untitled-ontology-77#Transaction_1418 -->

    <owl:NamedIndividual rdf:about="http://www.semanticweb.org/kainatansar/ontologies/2018/10/untitled-ontology-77#Transaction_1418">
        <rdf:type rdf:resource="http://www.semanticweb.org/kainatansar/ontologies/2018/10/untitled-ontology-77#Deposits"/>
        <hasComAcc rdf:resource="http://www.semanticweb.org/kainatansar/ontologies/2018/10/untitled-ontology-77#ComAccount"/>
        <hasDepFrq1D rdf:datatype="http://www.w3.org/2001/XMLSchema#float">1.0</hasDepFrq1D>
        <hasSumOfDeposit1D rdf:datatype="http://www.w3.org/2001/XMLSchema#float">10621.0</hasSumOfDeposit1D>
    </owl:NamedIndividual>
    


    <!-- http://www.semanticweb.org/kainatansar/ontologies/2018/10/untitled-ontology-77#Transaction_142 -->

    <owl:NamedIndividual rdf:about="http://www.semanticweb.org/kainatansar/ontologies/2018/10/untitled-ontology-77#Transaction_142">
        <rdf:type rdf:resource="http://www.semanticweb.org/kainatansar/ontologies/2018/10/untitled-ontology-77#Deposits"/>
        <hasComAcc rdf:resource="http://www.semanticweb.org/kainatansar/ontologies/2018/10/untitled-ontology-77#ComAccount"/>
        <hasDepFrq1D rdf:datatype="http://www.w3.org/2001/XMLSchema#float">3.0</hasDepFrq1D>
        <hasSumOfDeposit1D rdf:datatype="http://www.w3.org/2001/XMLSchema#float">100094.0</hasSumOfDeposit1D>
    </owl:NamedIndividual>
    


    <!-- http://www.semanticweb.org/kainatansar/ontologies/2018/10/untitled-ontology-77#Transaction_1420 -->

    <owl:NamedIndividual rdf:about="http://www.semanticweb.org/kainatansar/ontologies/2018/10/untitled-ontology-77#Transaction_1420">
        <rdf:type rdf:resource="http://www.semanticweb.org/kainatansar/ontologies/2018/10/untitled-ontology-77#Deposits"/>
        <hasComAcc rdf:resource="http://www.semanticweb.org/kainatansar/ontologies/2018/10/untitled-ontology-77#ComAccount"/>
        <hasDepFrq1D rdf:datatype="http://www.w3.org/2001/XMLSchema#float">3.0</hasDepFrq1D>
        <hasSumOfDeposit1D rdf:datatype="http://www.w3.org/2001/XMLSchema#float">10863.0</hasSumOfDeposit1D>
    </owl:NamedIndividual>
    


    <!-- http://www.semanticweb.org/kainatansar/ontologies/2018/10/untitled-ontology-77#Transaction_1421 -->

    <owl:NamedIndividual rdf:about="http://www.semanticweb.org/kainatansar/ontologies/2018/10/untitled-ontology-77#Transaction_1421">
        <rdf:type rdf:resource="http://www.semanticweb.org/kainatansar/ontologies/2018/10/untitled-ontology-77#Deposits"/>
        <hasComAcc rdf:resource="http://www.semanticweb.org/kainatansar/ontologies/2018/10/untitled-ontology-77#ComAccount"/>
        <hasDepFrq1D rdf:datatype="http://www.w3.org/2001/XMLSchema#float">2.0</hasDepFrq1D>
        <hasSumOfDeposit1D rdf:datatype="http://www.w3.org/2001/XMLSchema#float">80772.0</hasSumOfDeposit1D>
    </owl:NamedIndividual>
    


    <!-- http://www.semanticweb.org/kainatansar/ontologies/2018/10/untitled-ontology-77#Transaction_1422 -->

    <owl:NamedIndividual rdf:about="http://www.semanticweb.org/kainatansar/ontologies/2018/10/untitled-ontology-77#Transaction_1422">
        <rdf:type rdf:resource="http://www.semanticweb.org/kainatansar/ontologies/2018/10/untitled-ontology-77#Deposits"/>
        <hasComAcc rdf:resource="http://www.semanticweb.org/kainatansar/ontologies/2018/10/untitled-ontology-77#ComAccount"/>
        <hasDepFrq1D rdf:datatype="http://www.w3.org/2001/XMLSchema#float">1.0</hasDepFrq1D>
        <hasSumOfDeposit1D rdf:datatype="http://www.w3.org/2001/XMLSchema#float">31454.0</hasSumOfDeposit1D>
    </owl:NamedIndividual>
    


    <!-- http://www.semanticweb.org/kainatansar/ontologies/2018/10/untitled-ontology-77#Transaction_1423 -->

    <owl:NamedIndividual rdf:about="http://www.semanticweb.org/kainatansar/ontologies/2018/10/untitled-ontology-77#Transaction_1423">
        <rdf:type rdf:resource="http://www.semanticweb.org/kainatansar/ontologies/2018/10/untitled-ontology-77#Deposits"/>
        <hasComAcc rdf:resource="http://www.semanticweb.org/kainatansar/ontologies/2018/10/untitled-ontology-77#ComAccount"/>
        <hasDepFrq1D rdf:datatype="http://www.w3.org/2001/XMLSchema#float">1.0</hasDepFrq1D>
        <hasSumOfDeposit1D rdf:datatype="http://www.w3.org/2001/XMLSchema#float">29009.51</hasSumOfDeposit1D>
    </owl:NamedIndividual>
    


    <!-- http://www.semanticweb.org/kainatansar/ontologies/2018/10/untitled-ontology-77#Transaction_1424 -->

    <owl:NamedIndividual rdf:about="http://www.semanticweb.org/kainatansar/ontologies/2018/10/untitled-ontology-77#Transaction_1424">
        <rdf:type rdf:resource="http://www.semanticweb.org/kainatansar/ontologies/2018/10/untitled-ontology-77#Deposits"/>
        <hasComAcc rdf:resource="http://www.semanticweb.org/kainatansar/ontologies/2018/10/untitled-ontology-77#ComAccount"/>
        <hasDepFrq1D rdf:datatype="http://www.w3.org/2001/XMLSchema#float">1.0</hasDepFrq1D>
        <hasSumOfDeposit1D rdf:datatype="http://www.w3.org/2001/XMLSchema#float">46265.0</hasSumOfDeposit1D>
    </owl:NamedIndividual>
    


    <!-- http://www.semanticweb.org/kainatansar/ontologies/2018/10/untitled-ontology-77#Transaction_1426 -->

    <owl:NamedIndividual rdf:about="http://www.semanticweb.org/kainatansar/ontologies/2018/10/untitled-ontology-77#Transaction_1426">
        <rdf:type rdf:resource="http://www.semanticweb.org/kainatansar/ontologies/2018/10/untitled-ontology-77#Deposits"/>
        <hasComAcc rdf:resource="http://www.semanticweb.org/kainatansar/ontologies/2018/10/untitled-ontology-77#ComAccount"/>
        <hasDepFrq1D rdf:datatype="http://www.w3.org/2001/XMLSchema#float">2.0</hasDepFrq1D>
        <hasSumOfDeposit1D rdf:datatype="http://www.w3.org/2001/XMLSchema#float">2369161.0</hasSumOfDeposit1D>
    </owl:NamedIndividual>
    


    <!-- http://www.semanticweb.org/kainatansar/ontologies/2018/10/untitled-ontology-77#Transaction_1428 -->

    <owl:NamedIndividual rdf:about="http://www.semanticweb.org/kainatansar/ontologies/2018/10/untitled-ontology-77#Transaction_1428">
        <rdf:type rdf:resource="http://www.semanticweb.org/kainatansar/ontologies/2018/10/untitled-ontology-77#Deposits"/>
        <hasComAcc rdf:resource="http://www.semanticweb.org/kainatansar/ontologies/2018/10/untitled-ontology-77#ComAccount"/>
        <hasDepFrq1D rdf:datatype="http://www.w3.org/2001/XMLSchema#float">3.0</hasDepFrq1D>
        <hasSumOfDeposit1D rdf:datatype="http://www.w3.org/2001/XMLSchema#float">13056.0</hasSumOfDeposit1D>
    </owl:NamedIndividual>
    


    <!-- http://www.semanticweb.org/kainatansar/ontologies/2018/10/untitled-ontology-77#Transaction_1429 -->

    <owl:NamedIndividual rdf:about="http://www.semanticweb.org/kainatansar/ontologies/2018/10/untitled-ontology-77#Transaction_1429">
        <rdf:type rdf:resource="http://www.semanticweb.org/kainatansar/ontologies/2018/10/untitled-ontology-77#Deposits"/>
        <hasComAcc rdf:resource="http://www.semanticweb.org/kainatansar/ontologies/2018/10/untitled-ontology-77#ComAccount"/>
        <hasDepFrq1D rdf:datatype="http://www.w3.org/2001/XMLSchema#float">1.0</hasDepFrq1D>
        <hasSumOfDeposit1D rdf:datatype="http://www.w3.org/2001/XMLSchema#float">19466.0</hasSumOfDeposit1D>
    </owl:NamedIndividual>
    


    <!-- http://www.semanticweb.org/kainatansar/ontologies/2018/10/untitled-ontology-77#Transaction_1430 -->

    <owl:NamedIndividual rdf:about="http://www.semanticweb.org/kainatansar/ontologies/2018/10/untitled-ontology-77#Transaction_1430">
        <rdf:type rdf:resource="http://www.semanticweb.org/kainatansar/ontologies/2018/10/untitled-ontology-77#Deposits"/>
        <hasComAcc rdf:resource="http://www.semanticweb.org/kainatansar/ontologies/2018/10/untitled-ontology-77#ComAccount"/>
        <hasDepFrq1D rdf:datatype="http://www.w3.org/2001/XMLSchema#float">3.0</hasDepFrq1D>
        <hasSumOfDeposit1D rdf:datatype="http://www.w3.org/2001/XMLSchema#float">173.0</hasSumOfDeposit1D>
    </owl:NamedIndividual>
    


    <!-- http://www.semanticweb.org/kainatansar/ontologies/2018/10/untitled-ontology-77#Transaction_1431 -->

    <owl:NamedIndividual rdf:about="http://www.semanticweb.org/kainatansar/ontologies/2018/10/untitled-ontology-77#Transaction_1431">
        <rdf:type rdf:resource="http://www.semanticweb.org/kainatansar/ontologies/2018/10/untitled-ontology-77#Deposits"/>
        <hasComAcc rdf:resource="http://www.semanticweb.org/kainatansar/ontologies/2018/10/untitled-ontology-77#ComAccount"/>
        <hasDepFrq1D rdf:datatype="http://www.w3.org/2001/XMLSchema#float">1.0</hasDepFrq1D>
        <hasSumOfDeposit1D rdf:datatype="http://www.w3.org/2001/XMLSchema#float">341.0</hasSumOfDeposit1D>
    </owl:NamedIndividual>
    


    <!-- http://www.semanticweb.org/kainatansar/ontologies/2018/10/untitled-ontology-77#Transaction_1432 -->

    <owl:NamedIndividual rdf:about="http://www.semanticweb.org/kainatansar/ontologies/2018/10/untitled-ontology-77#Transaction_1432">
        <rdf:type rdf:resource="http://www.semanticweb.org/kainatansar/ontologies/2018/10/untitled-ontology-77#Deposits"/>
        <hasComAcc rdf:resource="http://www.semanticweb.org/kainatansar/ontologies/2018/10/untitled-ontology-77#ComAccount"/>
        <hasDepFrq1D rdf:datatype="http://www.w3.org/2001/XMLSchema#float">3.0</hasDepFrq1D>
        <hasSumOfDeposit1D rdf:datatype="http://www.w3.org/2001/XMLSchema#float">30241.0</hasSumOfDeposit1D>
    </owl:NamedIndividual>
    


    <!-- http://www.semanticweb.org/kainatansar/ontologies/2018/10/untitled-ontology-77#Transaction_1434 -->

    <owl:NamedIndividual rdf:about="http://www.semanticweb.org/kainatansar/ontologies/2018/10/untitled-ontology-77#Transaction_1434">
        <rdf:type rdf:resource="http://www.semanticweb.org/kainatansar/ontologies/2018/10/untitled-ontology-77#Deposits"/>
        <hasComAcc rdf:resource="http://www.semanticweb.org/kainatansar/ontologies/2018/10/untitled-ontology-77#ComAccount"/>
        <hasDepFrq1D rdf:datatype="http://www.w3.org/2001/XMLSchema#float">1.0</hasDepFrq1D>
        <hasSumOfDeposit1D rdf:datatype="http://www.w3.org/2001/XMLSchema#float">11120.0</hasSumOfDeposit1D>
    </owl:NamedIndividual>
    


    <!-- http://www.semanticweb.org/kainatansar/ontologies/2018/10/untitled-ontology-77#Transaction_1435 -->

    <owl:NamedIndividual rdf:about="http://www.semanticweb.org/kainatansar/ontologies/2018/10/untitled-ontology-77#Transaction_1435">
        <rdf:type rdf:resource="http://www.semanticweb.org/kainatansar/ontologies/2018/10/untitled-ontology-77#Deposits"/>
        <hasComAcc rdf:resource="http://www.semanticweb.org/kainatansar/ontologies/2018/10/untitled-ontology-77#ComAccount"/>
        <hasDepFrq1D rdf:datatype="http://www.w3.org/2001/XMLSchema#float">3.0</hasDepFrq1D>
        <hasSumOfDeposit1D rdf:datatype="http://www.w3.org/2001/XMLSchema#float">104537.0</hasSumOfDeposit1D>
    </owl:NamedIndividual>
    


    <!-- http://www.semanticweb.org/kainatansar/ontologies/2018/10/untitled-ontology-77#Transaction_1436 -->

    <owl:NamedIndividual rdf:about="http://www.semanticweb.org/kainatansar/ontologies/2018/10/untitled-ontology-77#Transaction_1436">
        <rdf:type rdf:resource="http://www.semanticweb.org/kainatansar/ontologies/2018/10/untitled-ontology-77#Deposits"/>
        <hasComAcc rdf:resource="http://www.semanticweb.org/kainatansar/ontologies/2018/10/untitled-ontology-77#ComAccount"/>
        <hasDepFrq1D rdf:datatype="http://www.w3.org/2001/XMLSchema#float">3.0</hasDepFrq1D>
        <hasSumOfDeposit1D rdf:datatype="http://www.w3.org/2001/XMLSchema#float">61807.0</hasSumOfDeposit1D>
    </owl:NamedIndividual>
    


    <!-- http://www.semanticweb.org/kainatansar/ontologies/2018/10/untitled-ontology-77#Transaction_1437 -->

    <owl:NamedIndividual rdf:about="http://www.semanticweb.org/kainatansar/ontologies/2018/10/untitled-ontology-77#Transaction_1437">
        <rdf:type rdf:resource="http://www.semanticweb.org/kainatansar/ontologies/2018/10/untitled-ontology-77#Deposits"/>
        <hasComAcc rdf:resource="http://www.semanticweb.org/kainatansar/ontologies/2018/10/untitled-ontology-77#ComAccount"/>
        <hasDepFrq1D rdf:datatype="http://www.w3.org/2001/XMLSchema#float">2.0</hasDepFrq1D>
        <hasSumOfDeposit1D rdf:datatype="http://www.w3.org/2001/XMLSchema#float">128.0</hasSumOfDeposit1D>
    </owl:NamedIndividual>
    


    <!-- http://www.semanticweb.org/kainatansar/ontologies/2018/10/untitled-ontology-77#Transaction_1438 -->

    <owl:NamedIndividual rdf:about="http://www.semanticweb.org/kainatansar/ontologies/2018/10/untitled-ontology-77#Transaction_1438">
        <rdf:type rdf:resource="http://www.semanticweb.org/kainatansar/ontologies/2018/10/untitled-ontology-77#Deposits"/>
        <hasComAcc rdf:resource="http://www.semanticweb.org/kainatansar/ontologies/2018/10/untitled-ontology-77#ComAccount"/>
        <hasDepFrq1D rdf:datatype="http://www.w3.org/2001/XMLSchema#float">1.0</hasDepFrq1D>
        <hasSumOfDeposit1D rdf:datatype="http://www.w3.org/2001/XMLSchema#float">0.0</hasSumOfDeposit1D>
    </owl:NamedIndividual>
    


    <!-- http://www.semanticweb.org/kainatansar/ontologies/2018/10/untitled-ontology-77#Transaction_1439 -->

    <owl:NamedIndividual rdf:about="http://www.semanticweb.org/kainatansar/ontologies/2018/10/untitled-ontology-77#Transaction_1439">
        <rdf:type rdf:resource="http://www.semanticweb.org/kainatansar/ontologies/2018/10/untitled-ontology-77#Deposits"/>
        <hasComAcc rdf:resource="http://www.semanticweb.org/kainatansar/ontologies/2018/10/untitled-ontology-77#ComAccount"/>
        <hasDepFrq1D rdf:datatype="http://www.w3.org/2001/XMLSchema#float">2.0</hasDepFrq1D>
        <hasSumOfDeposit1D rdf:datatype="http://www.w3.org/2001/XMLSchema#float">379457.0</hasSumOfDeposit1D>
    </owl:NamedIndividual>
    


    <!-- http://www.semanticweb.org/kainatansar/ontologies/2018/10/untitled-ontology-77#Transaction_144 -->

    <owl:NamedIndividual rdf:about="http://www.semanticweb.org/kainatansar/ontologies/2018/10/untitled-ontology-77#Transaction_144">
        <rdf:type rdf:resource="http://www.semanticweb.org/kainatansar/ontologies/2018/10/untitled-ontology-77#Deposits"/>
        <hasComAcc rdf:resource="http://www.semanticweb.org/kainatansar/ontologies/2018/10/untitled-ontology-77#ComAccount"/>
        <hasDepFrq1D rdf:datatype="http://www.w3.org/2001/XMLSchema#float">3.0</hasDepFrq1D>
        <hasSumOfDeposit1D rdf:datatype="http://www.w3.org/2001/XMLSchema#float">40060.0</hasSumOfDeposit1D>
    </owl:NamedIndividual>
    


    <!-- http://www.semanticweb.org/kainatansar/ontologies/2018/10/untitled-ontology-77#Transaction_1440 -->

    <owl:NamedIndividual rdf:about="http://www.semanticweb.org/kainatansar/ontologies/2018/10/untitled-ontology-77#Transaction_1440">
        <rdf:type rdf:resource="http://www.semanticweb.org/kainatansar/ontologies/2018/10/untitled-ontology-77#Deposits"/>
        <hasComAcc rdf:resource="http://www.semanticweb.org/kainatansar/ontologies/2018/10/untitled-ontology-77#ComAccount"/>
        <hasDepFrq1D rdf:datatype="http://www.w3.org/2001/XMLSchema#float">1.0</hasDepFrq1D>
        <hasSumOfDeposit1D rdf:datatype="http://www.w3.org/2001/XMLSchema#float">40061.0</hasSumOfDeposit1D>
    </owl:NamedIndividual>
    


    <!-- http://www.semanticweb.org/kainatansar/ontologies/2018/10/untitled-ontology-77#Transaction_1441 -->

    <owl:NamedIndividual rdf:about="http://www.semanticweb.org/kainatansar/ontologies/2018/10/untitled-ontology-77#Transaction_1441">
        <rdf:type rdf:resource="http://www.semanticweb.org/kainatansar/ontologies/2018/10/untitled-ontology-77#Deposits"/>
        <hasComAcc rdf:resource="http://www.semanticweb.org/kainatansar/ontologies/2018/10/untitled-ontology-77#ComAccount"/>
        <hasDepFrq1D rdf:datatype="http://www.w3.org/2001/XMLSchema#float">2.0</hasDepFrq1D>
        <hasSumOfDeposit1D rdf:datatype="http://www.w3.org/2001/XMLSchema#float">1314.0</hasSumOfDeposit1D>
    </owl:NamedIndividual>
    


    <!-- http://www.semanticweb.org/kainatansar/ontologies/2018/10/untitled-ontology-77#Transaction_1442 -->

    <owl:NamedIndividual rdf:about="http://www.semanticweb.org/kainatansar/ontologies/2018/10/untitled-ontology-77#Transaction_1442">
        <rdf:type rdf:resource="http://www.semanticweb.org/kainatansar/ontologies/2018/10/untitled-ontology-77#Deposits"/>
        <hasComAcc rdf:resource="http://www.semanticweb.org/kainatansar/ontologies/2018/10/untitled-ontology-77#ComAccount"/>
        <hasDepFrq1D rdf:datatype="http://www.w3.org/2001/XMLSchema#float">3.0</hasDepFrq1D>
        <hasSumOfDeposit1D rdf:datatype="http://www.w3.org/2001/XMLSchema#float">367228.62</hasSumOfDeposit1D>
    </owl:NamedIndividual>
    


    <!-- http://www.semanticweb.org/kainatansar/ontologies/2018/10/untitled-ontology-77#Transaction_1443 -->

    <owl:NamedIndividual rdf:about="http://www.semanticweb.org/kainatansar/ontologies/2018/10/untitled-ontology-77#Transaction_1443">
        <rdf:type rdf:resource="http://www.semanticweb.org/kainatansar/ontologies/2018/10/untitled-ontology-77#Deposits"/>
        <hasComAcc rdf:resource="http://www.semanticweb.org/kainatansar/ontologies/2018/10/untitled-ontology-77#ComAccount"/>
        <hasDepFrq1D rdf:datatype="http://www.w3.org/2001/XMLSchema#float">1.0</hasDepFrq1D>
        <hasSumOfDeposit1D rdf:datatype="http://www.w3.org/2001/XMLSchema#float">350755.72</hasSumOfDeposit1D>
    </owl:NamedIndividual>
    


    <!-- http://www.semanticweb.org/kainatansar/ontologies/2018/10/untitled-ontology-77#Transaction_1444 -->

    <owl:NamedIndividual rdf:about="http://www.semanticweb.org/kainatansar/ontologies/2018/10/untitled-ontology-77#Transaction_1444">
        <rdf:type rdf:resource="http://www.semanticweb.org/kainatansar/ontologies/2018/10/untitled-ontology-77#Deposits"/>
        <hasComAcc rdf:resource="http://www.semanticweb.org/kainatansar/ontologies/2018/10/untitled-ontology-77#ComAccount"/>
        <hasDepFrq1D rdf:datatype="http://www.w3.org/2001/XMLSchema#float">1.0</hasDepFrq1D>
        <hasSumOfDeposit1D rdf:datatype="http://www.w3.org/2001/XMLSchema#float">2006.0</hasSumOfDeposit1D>
    </owl:NamedIndividual>
    


    <!-- http://www.semanticweb.org/kainatansar/ontologies/2018/10/untitled-ontology-77#Transaction_1446 -->

    <owl:NamedIndividual rdf:about="http://www.semanticweb.org/kainatansar/ontologies/2018/10/untitled-ontology-77#Transaction_1446">
        <rdf:type rdf:resource="http://www.semanticweb.org/kainatansar/ontologies/2018/10/untitled-ontology-77#Deposits"/>
        <hasComAcc rdf:resource="http://www.semanticweb.org/kainatansar/ontologies/2018/10/untitled-ontology-77#ComAccount"/>
        <hasDepFrq1D rdf:datatype="http://www.w3.org/2001/XMLSchema#float">2.0</hasDepFrq1D>
        <hasSumOfDeposit1D rdf:datatype="http://www.w3.org/2001/XMLSchema#float">116740.0</hasSumOfDeposit1D>
    </owl:NamedIndividual>
    


    <!-- http://www.semanticweb.org/kainatansar/ontologies/2018/10/untitled-ontology-77#Transaction_1447 -->

    <owl:NamedIndividual rdf:about="http://www.semanticweb.org/kainatansar/ontologies/2018/10/untitled-ontology-77#Transaction_1447">
        <rdf:type rdf:resource="http://www.semanticweb.org/kainatansar/ontologies/2018/10/untitled-ontology-77#Deposits"/>
        <hasComAcc rdf:resource="http://www.semanticweb.org/kainatansar/ontologies/2018/10/untitled-ontology-77#ComAccount"/>
        <hasDepFrq1D rdf:datatype="http://www.w3.org/2001/XMLSchema#float">1.0</hasDepFrq1D>
        <hasSumOfDeposit1D rdf:datatype="http://www.w3.org/2001/XMLSchema#float">12622.0</hasSumOfDeposit1D>
    </owl:NamedIndividual>
    


    <!-- http://www.semanticweb.org/kainatansar/ontologies/2018/10/untitled-ontology-77#Transaction_1448 -->

    <owl:NamedIndividual rdf:about="http://www.semanticweb.org/kainatansar/ontologies/2018/10/untitled-ontology-77#Transaction_1448">
        <rdf:type rdf:resource="http://www.semanticweb.org/kainatansar/ontologies/2018/10/untitled-ontology-77#Deposits"/>
        <hasComAcc rdf:resource="http://www.semanticweb.org/kainatansar/ontologies/2018/10/untitled-ontology-77#ComAccount"/>
        <hasDepFrq1D rdf:datatype="http://www.w3.org/2001/XMLSchema#float">2.0</hasDepFrq1D>
        <hasSumOfDeposit1D rdf:datatype="http://www.w3.org/2001/XMLSchema#float">18465.0</hasSumOfDeposit1D>
    </owl:NamedIndividual>
    


    <!-- http://www.semanticweb.org/kainatansar/ontologies/2018/10/untitled-ontology-77#Transaction_1449 -->

    <owl:NamedIndividual rdf:about="http://www.semanticweb.org/kainatansar/ontologies/2018/10/untitled-ontology-77#Transaction_1449">
        <rdf:type rdf:resource="http://www.semanticweb.org/kainatansar/ontologies/2018/10/untitled-ontology-77#Deposits"/>
        <hasComAcc rdf:resource="http://www.semanticweb.org/kainatansar/ontologies/2018/10/untitled-ontology-77#ComAccount"/>
        <hasDepFrq1D rdf:datatype="http://www.w3.org/2001/XMLSchema#float">2.0</hasDepFrq1D>
        <hasSumOfDeposit1D rdf:datatype="http://www.w3.org/2001/XMLSchema#float">12203.0</hasSumOfDeposit1D>
    </owl:NamedIndividual>
    


    <!-- http://www.semanticweb.org/kainatansar/ontologies/2018/10/untitled-ontology-77#Transaction_145 -->

    <owl:NamedIndividual rdf:about="http://www.semanticweb.org/kainatansar/ontologies/2018/10/untitled-ontology-77#Transaction_145">
        <rdf:type rdf:resource="http://www.semanticweb.org/kainatansar/ontologies/2018/10/untitled-ontology-77#Deposits"/>
        <hasComAcc rdf:resource="http://www.semanticweb.org/kainatansar/ontologies/2018/10/untitled-ontology-77#ComAccount"/>
        <hasDepFrq1D rdf:datatype="http://www.w3.org/2001/XMLSchema#float">2.0</hasDepFrq1D>
        <hasSumOfDeposit1D rdf:datatype="http://www.w3.org/2001/XMLSchema#float">60829.0</hasSumOfDeposit1D>
    </owl:NamedIndividual>
    


    <!-- http://www.semanticweb.org/kainatansar/ontologies/2018/10/untitled-ontology-77#Transaction_1451 -->

    <owl:NamedIndividual rdf:about="http://www.semanticweb.org/kainatansar/ontologies/2018/10/untitled-ontology-77#Transaction_1451">
        <rdf:type rdf:resource="http://www.semanticweb.org/kainatansar/ontologies/2018/10/untitled-ontology-77#Deposits"/>
        <hasComAcc rdf:resource="http://www.semanticweb.org/kainatansar/ontologies/2018/10/untitled-ontology-77#ComAccount"/>
        <hasDepFrq1D rdf:datatype="http://www.w3.org/2001/XMLSchema#float">1.0</hasDepFrq1D>
        <hasSumOfDeposit1D rdf:datatype="http://www.w3.org/2001/XMLSchema#float">287443.9</hasSumOfDeposit1D>
    </owl:NamedIndividual>
    


    <!-- http://www.semanticweb.org/kainatansar/ontologies/2018/10/untitled-ontology-77#Transaction_1452 -->

    <owl:NamedIndividual rdf:about="http://www.semanticweb.org/kainatansar/ontologies/2018/10/untitled-ontology-77#Transaction_1452">
        <rdf:type rdf:resource="http://www.semanticweb.org/kainatansar/ontologies/2018/10/untitled-ontology-77#Deposits"/>
        <hasComAcc rdf:resource="http://www.semanticweb.org/kainatansar/ontologies/2018/10/untitled-ontology-77#ComAccount"/>
        <hasDepFrq1D rdf:datatype="http://www.w3.org/2001/XMLSchema#float">1.0</hasDepFrq1D>
        <hasSumOfDeposit1D rdf:datatype="http://www.w3.org/2001/XMLSchema#float">247294.52</hasSumOfDeposit1D>
    </owl:NamedIndividual>
    


    <!-- http://www.semanticweb.org/kainatansar/ontologies/2018/10/untitled-ontology-77#Transaction_1453 -->

    <owl:NamedIndividual rdf:about="http://www.semanticweb.org/kainatansar/ontologies/2018/10/untitled-ontology-77#Transaction_1453">
        <rdf:type rdf:resource="http://www.semanticweb.org/kainatansar/ontologies/2018/10/untitled-ontology-77#Deposits"/>
        <hasComAcc rdf:resource="http://www.semanticweb.org/kainatansar/ontologies/2018/10/untitled-ontology-77#ComAccount"/>
        <hasDepFrq1D rdf:datatype="http://www.w3.org/2001/XMLSchema#float">2.0</hasDepFrq1D>
        <hasSumOfDeposit1D rdf:datatype="http://www.w3.org/2001/XMLSchema#float">241465.12</hasSumOfDeposit1D>
    </owl:NamedIndividual>
    


    <!-- http://www.semanticweb.org/kainatansar/ontologies/2018/10/untitled-ontology-77#Transaction_1454 -->

    <owl:NamedIndividual rdf:about="http://www.semanticweb.org/kainatansar/ontologies/2018/10/untitled-ontology-77#Transaction_1454">
        <rdf:type rdf:resource="http://www.semanticweb.org/kainatansar/ontologies/2018/10/untitled-ontology-77#Deposits"/>
        <hasComAcc rdf:resource="http://www.semanticweb.org/kainatansar/ontologies/2018/10/untitled-ontology-77#ComAccount"/>
        <hasDepFrq1D rdf:datatype="http://www.w3.org/2001/XMLSchema#float">1.0</hasDepFrq1D>
        <hasSumOfDeposit1D rdf:datatype="http://www.w3.org/2001/XMLSchema#float">11049.0</hasSumOfDeposit1D>
    </owl:NamedIndividual>
    


    <!-- http://www.semanticweb.org/kainatansar/ontologies/2018/10/untitled-ontology-77#Transaction_1455 -->

    <owl:NamedIndividual rdf:about="http://www.semanticweb.org/kainatansar/ontologies/2018/10/untitled-ontology-77#Transaction_1455">
        <rdf:type rdf:resource="http://www.semanticweb.org/kainatansar/ontologies/2018/10/untitled-ontology-77#Deposits"/>
        <hasComAcc rdf:resource="http://www.semanticweb.org/kainatansar/ontologies/2018/10/untitled-ontology-77#ComAccount"/>
        <hasDepFrq1D rdf:datatype="http://www.w3.org/2001/XMLSchema#float">2.0</hasDepFrq1D>
        <hasSumOfDeposit1D rdf:datatype="http://www.w3.org/2001/XMLSchema#float">107327.0</hasSumOfDeposit1D>
    </owl:NamedIndividual>
    


    <!-- http://www.semanticweb.org/kainatansar/ontologies/2018/10/untitled-ontology-77#Transaction_1456 -->

    <owl:NamedIndividual rdf:about="http://www.semanticweb.org/kainatansar/ontologies/2018/10/untitled-ontology-77#Transaction_1456">
        <rdf:type rdf:resource="http://www.semanticweb.org/kainatansar/ontologies/2018/10/untitled-ontology-77#Deposits"/>
        <hasComAcc rdf:resource="http://www.semanticweb.org/kainatansar/ontologies/2018/10/untitled-ontology-77#ComAccount"/>
        <hasDepFrq1D rdf:datatype="http://www.w3.org/2001/XMLSchema#float">1.0</hasDepFrq1D>
        <hasSumOfDeposit1D rdf:datatype="http://www.w3.org/2001/XMLSchema#float">12853.74</hasSumOfDeposit1D>
    </owl:NamedIndividual>
    


    <!-- http://www.semanticweb.org/kainatansar/ontologies/2018/10/untitled-ontology-77#Transaction_1457 -->

    <owl:NamedIndividual rdf:about="http://www.semanticweb.org/kainatansar/ontologies/2018/10/untitled-ontology-77#Transaction_1457">
        <rdf:type rdf:resource="http://www.semanticweb.org/kainatansar/ontologies/2018/10/untitled-ontology-77#Deposits"/>
        <hasComAcc rdf:resource="http://www.semanticweb.org/kainatansar/ontologies/2018/10/untitled-ontology-77#ComAccount"/>
        <hasDepFrq1D rdf:datatype="http://www.w3.org/2001/XMLSchema#float">3.0</hasDepFrq1D>
        <hasSumOfDeposit1D rdf:datatype="http://www.w3.org/2001/XMLSchema#float">5556.8</hasSumOfDeposit1D>
    </owl:NamedIndividual>
    


    <!-- http://www.semanticweb.org/kainatansar/ontologies/2018/10/untitled-ontology-77#Transaction_1458 -->

    <owl:NamedIndividual rdf:about="http://www.semanticweb.org/kainatansar/ontologies/2018/10/untitled-ontology-77#Transaction_1458">
        <rdf:type rdf:resource="http://www.semanticweb.org/kainatansar/ontologies/2018/10/untitled-ontology-77#Deposits"/>
        <hasComAcc rdf:resource="http://www.semanticweb.org/kainatansar/ontologies/2018/10/untitled-ontology-77#ComAccount"/>
        <hasDepFrq1D rdf:datatype="http://www.w3.org/2001/XMLSchema#float">3.0</hasDepFrq1D>
        <hasSumOfDeposit1D rdf:datatype="http://www.w3.org/2001/XMLSchema#float">0.0</hasSumOfDeposit1D>
    </owl:NamedIndividual>
    


    <!-- http://www.semanticweb.org/kainatansar/ontologies/2018/10/untitled-ontology-77#Transaction_1459 -->

    <owl:NamedIndividual rdf:about="http://www.semanticweb.org/kainatansar/ontologies/2018/10/untitled-ontology-77#Transaction_1459">
        <rdf:type rdf:resource="http://www.semanticweb.org/kainatansar/ontologies/2018/10/untitled-ontology-77#Deposits"/>
        <hasComAcc rdf:resource="http://www.semanticweb.org/kainatansar/ontologies/2018/10/untitled-ontology-77#ComAccount"/>
        <hasDepFrq1D rdf:datatype="http://www.w3.org/2001/XMLSchema#float">2.0</hasDepFrq1D>
        <hasSumOfDeposit1D rdf:datatype="http://www.w3.org/2001/XMLSchema#float">0.0</hasSumOfDeposit1D>
    </owl:NamedIndividual>
    


    <!-- http://www.semanticweb.org/kainatansar/ontologies/2018/10/untitled-ontology-77#Transaction_146 -->

    <owl:NamedIndividual rdf:about="http://www.semanticweb.org/kainatansar/ontologies/2018/10/untitled-ontology-77#Transaction_146">
        <rdf:type rdf:resource="http://www.semanticweb.org/kainatansar/ontologies/2018/10/untitled-ontology-77#Deposits"/>
        <hasComAcc rdf:resource="http://www.semanticweb.org/kainatansar/ontologies/2018/10/untitled-ontology-77#ComAccount"/>
        <hasDepFrq1D rdf:datatype="http://www.w3.org/2001/XMLSchema#float">1.0</hasDepFrq1D>
        <hasSumOfDeposit1D rdf:datatype="http://www.w3.org/2001/XMLSchema#float">31139.0</hasSumOfDeposit1D>
    </owl:NamedIndividual>
    


    <!-- http://www.semanticweb.org/kainatansar/ontologies/2018/10/untitled-ontology-77#Transaction_1460 -->

    <owl:NamedIndividual rdf:about="http://www.semanticweb.org/kainatansar/ontologies/2018/10/untitled-ontology-77#Transaction_1460">
        <rdf:type rdf:resource="http://www.semanticweb.org/kainatansar/ontologies/2018/10/untitled-ontology-77#Deposits"/>
        <hasComAcc rdf:resource="http://www.semanticweb.org/kainatansar/ontologies/2018/10/untitled-ontology-77#ComAccount"/>
        <hasDepFrq1D rdf:datatype="http://www.w3.org/2001/XMLSchema#float">1.0</hasDepFrq1D>
        <hasSumOfDeposit1D rdf:datatype="http://www.w3.org/2001/XMLSchema#float">0.0</hasSumOfDeposit1D>
    </owl:NamedIndividual>
    


    <!-- http://www.semanticweb.org/kainatansar/ontologies/2018/10/untitled-ontology-77#Transaction_1461 -->

    <owl:NamedIndividual rdf:about="http://www.semanticweb.org/kainatansar/ontologies/2018/10/untitled-ontology-77#Transaction_1461">
        <rdf:type rdf:resource="http://www.semanticweb.org/kainatansar/ontologies/2018/10/untitled-ontology-77#Deposits"/>
        <hasComAcc rdf:resource="http://www.semanticweb.org/kainatansar/ontologies/2018/10/untitled-ontology-77#ComAccount"/>
        <hasDepFrq1D rdf:datatype="http://www.w3.org/2001/XMLSchema#float">2.0</hasDepFrq1D>
        <hasSumOfDeposit1D rdf:datatype="http://www.w3.org/2001/XMLSchema#float">0.0</hasSumOfDeposit1D>
    </owl:NamedIndividual>
    


    <!-- http://www.semanticweb.org/kainatansar/ontologies/2018/10/untitled-ontology-77#Transaction_1462 -->

    <owl:NamedIndividual rdf:about="http://www.semanticweb.org/kainatansar/ontologies/2018/10/untitled-ontology-77#Transaction_1462">
        <rdf:type rdf:resource="http://www.semanticweb.org/kainatansar/ontologies/2018/10/untitled-ontology-77#Deposits"/>
        <hasComAcc rdf:resource="http://www.semanticweb.org/kainatansar/ontologies/2018/10/untitled-ontology-77#ComAccount"/>
        <hasDepFrq1D rdf:datatype="http://www.w3.org/2001/XMLSchema#float">1.0</hasDepFrq1D>
        <hasSumOfDeposit1D rdf:datatype="http://www.w3.org/2001/XMLSchema#float">0.0</hasSumOfDeposit1D>
    </owl:NamedIndividual>
    


    <!-- http://www.semanticweb.org/kainatansar/ontologies/2018/10/untitled-ontology-77#Transaction_1463 -->

    <owl:NamedIndividual rdf:about="http://www.semanticweb.org/kainatansar/ontologies/2018/10/untitled-ontology-77#Transaction_1463">
        <rdf:type rdf:resource="http://www.semanticweb.org/kainatansar/ontologies/2018/10/untitled-ontology-77#Deposits"/>
        <hasComAcc rdf:resource="http://www.semanticweb.org/kainatansar/ontologies/2018/10/untitled-ontology-77#ComAccount"/>
        <hasDepFrq1D rdf:datatype="http://www.w3.org/2001/XMLSchema#float">2.0</hasDepFrq1D>
        <hasSumOfDeposit1D rdf:datatype="http://www.w3.org/2001/XMLSchema#float">0.0</hasSumOfDeposit1D>
    </owl:NamedIndividual>
    


    <!-- http://www.semanticweb.org/kainatansar/ontologies/2018/10/untitled-ontology-77#Transaction_1464 -->

    <owl:NamedIndividual rdf:about="http://www.semanticweb.org/kainatansar/ontologies/2018/10/untitled-ontology-77#Transaction_1464">
        <rdf:type rdf:resource="http://www.semanticweb.org/kainatansar/ontologies/2018/10/untitled-ontology-77#Deposits"/>
        <hasComAcc rdf:resource="http://www.semanticweb.org/kainatansar/ontologies/2018/10/untitled-ontology-77#ComAccount"/>
        <hasDepFrq1D rdf:datatype="http://www.w3.org/2001/XMLSchema#float">2.0</hasDepFrq1D>
        <hasSumOfDeposit1D rdf:datatype="http://www.w3.org/2001/XMLSchema#float">0.0</hasSumOfDeposit1D>
    </owl:NamedIndividual>
    


    <!-- http://www.semanticweb.org/kainatansar/ontologies/2018/10/untitled-ontology-77#Transaction_1465 -->

    <owl:NamedIndividual rdf:about="http://www.semanticweb.org/kainatansar/ontologies/2018/10/untitled-ontology-77#Transaction_1465">
        <rdf:type rdf:resource="http://www.semanticweb.org/kainatansar/ontologies/2018/10/untitled-ontology-77#Deposits"/>
        <hasComAcc rdf:resource="http://www.semanticweb.org/kainatansar/ontologies/2018/10/untitled-ontology-77#ComAccount"/>
        <hasDepFrq1D rdf:datatype="http://www.w3.org/2001/XMLSchema#float">2.0</hasDepFrq1D>
        <hasSumOfDeposit1D rdf:datatype="http://www.w3.org/2001/XMLSchema#float">0.0</hasSumOfDeposit1D>
    </owl:NamedIndividual>
    


    <!-- http://www.semanticweb.org/kainatansar/ontologies/2018/10/untitled-ontology-77#Transaction_1466 -->

    <owl:NamedIndividual rdf:about="http://www.semanticweb.org/kainatansar/ontologies/2018/10/untitled-ontology-77#Transaction_1466">
        <rdf:type rdf:resource="http://www.semanticweb.org/kainatansar/ontologies/2018/10/untitled-ontology-77#Deposits"/>
        <hasComAcc rdf:resource="http://www.semanticweb.org/kainatansar/ontologies/2018/10/untitled-ontology-77#ComAccount"/>
        <hasDepFrq1D rdf:datatype="http://www.w3.org/2001/XMLSchema#float">1.0</hasDepFrq1D>
        <hasSumOfDeposit1D rdf:datatype="http://www.w3.org/2001/XMLSchema#float">0.0</hasSumOfDeposit1D>
    </owl:NamedIndividual>
    


    <!-- http://www.semanticweb.org/kainatansar/ontologies/2018/10/untitled-ontology-77#Transaction_1467 -->

    <owl:NamedIndividual rdf:about="http://www.semanticweb.org/kainatansar/ontologies/2018/10/untitled-ontology-77#Transaction_1467">
        <rdf:type rdf:resource="http://www.semanticweb.org/kainatansar/ontologies/2018/10/untitled-ontology-77#Deposits"/>
        <hasComAcc rdf:resource="http://www.semanticweb.org/kainatansar/ontologies/2018/10/untitled-ontology-77#ComAccount"/>
        <hasDepFrq1D rdf:datatype="http://www.w3.org/2001/XMLSchema#float">3.0</hasDepFrq1D>
        <hasSumOfDeposit1D rdf:datatype="http://www.w3.org/2001/XMLSchema#float">0.0</hasSumOfDeposit1D>
    </owl:NamedIndividual>
    


    <!-- http://www.semanticweb.org/kainatansar/ontologies/2018/10/untitled-ontology-77#Transaction_1468 -->

    <owl:NamedIndividual rdf:about="http://www.semanticweb.org/kainatansar/ontologies/2018/10/untitled-ontology-77#Transaction_1468">
        <rdf:type rdf:resource="http://www.semanticweb.org/kainatansar/ontologies/2018/10/untitled-ontology-77#Deposits"/>
        <hasComAcc rdf:resource="http://www.semanticweb.org/kainatansar/ontologies/2018/10/untitled-ontology-77#ComAccount"/>
        <hasDepFrq1D rdf:datatype="http://www.w3.org/2001/XMLSchema#float">3.0</hasDepFrq1D>
        <hasSumOfDeposit1D rdf:datatype="http://www.w3.org/2001/XMLSchema#float">0.0</hasSumOfDeposit1D>
    </owl:NamedIndividual>
    


    <!-- http://www.semanticweb.org/kainatansar/ontologies/2018/10/untitled-ontology-77#Transaction_1469 -->

    <owl:NamedIndividual rdf:about="http://www.semanticweb.org/kainatansar/ontologies/2018/10/untitled-ontology-77#Transaction_1469">
        <rdf:type rdf:resource="http://www.semanticweb.org/kainatansar/ontologies/2018/10/untitled-ontology-77#Deposits"/>
        <hasComAcc rdf:resource="http://www.semanticweb.org/kainatansar/ontologies/2018/10/untitled-ontology-77#ComAccount"/>
        <hasDepFrq1D rdf:datatype="http://www.w3.org/2001/XMLSchema#float">3.0</hasDepFrq1D>
        <hasSumOfDeposit1D rdf:datatype="http://www.w3.org/2001/XMLSchema#float">0.0</hasSumOfDeposit1D>
    </owl:NamedIndividual>
    


    <!-- http://www.semanticweb.org/kainatansar/ontologies/2018/10/untitled-ontology-77#Transaction_1470 -->

    <owl:NamedIndividual rdf:about="http://www.semanticweb.org/kainatansar/ontologies/2018/10/untitled-ontology-77#Transaction_1470">
        <rdf:type rdf:resource="http://www.semanticweb.org/kainatansar/ontologies/2018/10/untitled-ontology-77#Deposits"/>
        <hasComAcc rdf:resource="http://www.semanticweb.org/kainatansar/ontologies/2018/10/untitled-ontology-77#ComAccount"/>
        <hasDepFrq1D rdf:datatype="http://www.w3.org/2001/XMLSchema#float">3.0</hasDepFrq1D>
        <hasSumOfDeposit1D rdf:datatype="http://www.w3.org/2001/XMLSchema#float">0.0</hasSumOfDeposit1D>
    </owl:NamedIndividual>
    


    <!-- http://www.semanticweb.org/kainatansar/ontologies/2018/10/untitled-ontology-77#Transaction_1471 -->

    <owl:NamedIndividual rdf:about="http://www.semanticweb.org/kainatansar/ontologies/2018/10/untitled-ontology-77#Transaction_1471">
        <rdf:type rdf:resource="http://www.semanticweb.org/kainatansar/ontologies/2018/10/untitled-ontology-77#Deposits"/>
        <hasComAcc rdf:resource="http://www.semanticweb.org/kainatansar/ontologies/2018/10/untitled-ontology-77#ComAccount"/>
        <hasDepFrq1D rdf:datatype="http://www.w3.org/2001/XMLSchema#float">2.0</hasDepFrq1D>
        <hasSumOfDeposit1D rdf:datatype="http://www.w3.org/2001/XMLSchema#float">0.0</hasSumOfDeposit1D>
    </owl:NamedIndividual>
    


    <!-- http://www.semanticweb.org/kainatansar/ontologies/2018/10/untitled-ontology-77#Transaction_1472 -->

    <owl:NamedIndividual rdf:about="http://www.semanticweb.org/kainatansar/ontologies/2018/10/untitled-ontology-77#Transaction_1472">
        <rdf:type rdf:resource="http://www.semanticweb.org/kainatansar/ontologies/2018/10/untitled-ontology-77#Deposits"/>
        <hasComAcc rdf:resource="http://www.semanticweb.org/kainatansar/ontologies/2018/10/untitled-ontology-77#ComAccount"/>
        <hasDepFrq1D rdf:datatype="http://www.w3.org/2001/XMLSchema#float">1.0</hasDepFrq1D>
        <hasSumOfDeposit1D rdf:datatype="http://www.w3.org/2001/XMLSchema#float">0.0</hasSumOfDeposit1D>
    </owl:NamedIndividual>
    


    <!-- http://www.semanticweb.org/kainatansar/ontologies/2018/10/untitled-ontology-77#Transaction_1473 -->

    <owl:NamedIndividual rdf:about="http://www.semanticweb.org/kainatansar/ontologies/2018/10/untitled-ontology-77#Transaction_1473">
        <rdf:type rdf:resource="http://www.semanticweb.org/kainatansar/ontologies/2018/10/untitled-ontology-77#Deposits"/>
        <hasComAcc rdf:resource="http://www.semanticweb.org/kainatansar/ontologies/2018/10/untitled-ontology-77#ComAccount"/>
        <hasDepFrq1D rdf:datatype="http://www.w3.org/2001/XMLSchema#float">3.0</hasDepFrq1D>
        <hasSumOfDeposit1D rdf:datatype="http://www.w3.org/2001/XMLSchema#float">0.0</hasSumOfDeposit1D>
    </owl:NamedIndividual>
    


    <!-- http://www.semanticweb.org/kainatansar/ontologies/2018/10/untitled-ontology-77#Transaction_1474 -->

    <owl:NamedIndividual rdf:about="http://www.semanticweb.org/kainatansar/ontologies/2018/10/untitled-ontology-77#Transaction_1474">
        <rdf:type rdf:resource="http://www.semanticweb.org/kainatansar/ontologies/2018/10/untitled-ontology-77#Deposits"/>
        <hasComAcc rdf:resource="http://www.semanticweb.org/kainatansar/ontologies/2018/10/untitled-ontology-77#ComAccount"/>
        <hasDepFrq1D rdf:datatype="http://www.w3.org/2001/XMLSchema#float">1.0</hasDepFrq1D>
        <hasSumOfDeposit1D rdf:datatype="http://www.w3.org/2001/XMLSchema#float">0.0</hasSumOfDeposit1D>
    </owl:NamedIndividual>
    


    <!-- http://www.semanticweb.org/kainatansar/ontologies/2018/10/untitled-ontology-77#Transaction_1475 -->

    <owl:NamedIndividual rdf:about="http://www.semanticweb.org/kainatansar/ontologies/2018/10/untitled-ontology-77#Transaction_1475">
        <rdf:type rdf:resource="http://www.semanticweb.org/kainatansar/ontologies/2018/10/untitled-ontology-77#Deposits"/>
        <hasComAcc rdf:resource="http://www.semanticweb.org/kainatansar/ontologies/2018/10/untitled-ontology-77#ComAccount"/>
        <hasDepFrq1D rdf:datatype="http://www.w3.org/2001/XMLSchema#float">3.0</hasDepFrq1D>
        <hasSumOfDeposit1D rdf:datatype="http://www.w3.org/2001/XMLSchema#float">105.0</hasSumOfDeposit1D>
    </owl:NamedIndividual>
    


    <!-- http://www.semanticweb.org/kainatansar/ontologies/2018/10/untitled-ontology-77#Transaction_1476 -->

    <owl:NamedIndividual rdf:about="http://www.semanticweb.org/kainatansar/ontologies/2018/10/untitled-ontology-77#Transaction_1476">
        <rdf:type rdf:resource="http://www.semanticweb.org/kainatansar/ontologies/2018/10/untitled-ontology-77#Deposits"/>
        <hasComAcc rdf:resource="http://www.semanticweb.org/kainatansar/ontologies/2018/10/untitled-ontology-77#ComAccount"/>
        <hasDepFrq1D rdf:datatype="http://www.w3.org/2001/XMLSchema#float">1.0</hasDepFrq1D>
        <hasSumOfDeposit1D rdf:datatype="http://www.w3.org/2001/XMLSchema#float">14805.0</hasSumOfDeposit1D>
    </owl:NamedIndividual>
    


    <!-- http://www.semanticweb.org/kainatansar/ontologies/2018/10/untitled-ontology-77#Transaction_1478 -->

    <owl:NamedIndividual rdf:about="http://www.semanticweb.org/kainatansar/ontologies/2018/10/untitled-ontology-77#Transaction_1478">
        <rdf:type rdf:resource="http://www.semanticweb.org/kainatansar/ontologies/2018/10/untitled-ontology-77#Deposits"/>
        <hasComAcc rdf:resource="http://www.semanticweb.org/kainatansar/ontologies/2018/10/untitled-ontology-77#ComAccount"/>
        <hasDepFrq1D rdf:datatype="http://www.w3.org/2001/XMLSchema#float">1.0</hasDepFrq1D>
        <hasSumOfDeposit1D rdf:datatype="http://www.w3.org/2001/XMLSchema#float">94.0</hasSumOfDeposit1D>
    </owl:NamedIndividual>
    


    <!-- http://www.semanticweb.org/kainatansar/ontologies/2018/10/untitled-ontology-77#Transaction_1480 -->

    <owl:NamedIndividual rdf:about="http://www.semanticweb.org/kainatansar/ontologies/2018/10/untitled-ontology-77#Transaction_1480">
        <rdf:type rdf:resource="http://www.semanticweb.org/kainatansar/ontologies/2018/10/untitled-ontology-77#Deposits"/>
        <hasComAcc rdf:resource="http://www.semanticweb.org/kainatansar/ontologies/2018/10/untitled-ontology-77#ComAccount"/>
        <hasDepFrq1D rdf:datatype="http://www.w3.org/2001/XMLSchema#float">3.0</hasDepFrq1D>
        <hasSumOfDeposit1D rdf:datatype="http://www.w3.org/2001/XMLSchema#float">11618.0</hasSumOfDeposit1D>
    </owl:NamedIndividual>
    


    <!-- http://www.semanticweb.org/kainatansar/ontologies/2018/10/untitled-ontology-77#Transaction_1482 -->

    <owl:NamedIndividual rdf:about="http://www.semanticweb.org/kainatansar/ontologies/2018/10/untitled-ontology-77#Transaction_1482">
        <rdf:type rdf:resource="http://www.semanticweb.org/kainatansar/ontologies/2018/10/untitled-ontology-77#Deposits"/>
        <hasComAcc rdf:resource="http://www.semanticweb.org/kainatansar/ontologies/2018/10/untitled-ontology-77#ComAccount"/>
        <hasDepFrq1D rdf:datatype="http://www.w3.org/2001/XMLSchema#float">1.0</hasDepFrq1D>
        <hasSumOfDeposit1D rdf:datatype="http://www.w3.org/2001/XMLSchema#float">39410.0</hasSumOfDeposit1D>
    </owl:NamedIndividual>
    


    <!-- http://www.semanticweb.org/kainatansar/ontologies/2018/10/untitled-ontology-77#Transaction_1483 -->

    <owl:NamedIndividual rdf:about="http://www.semanticweb.org/kainatansar/ontologies/2018/10/untitled-ontology-77#Transaction_1483">
        <rdf:type rdf:resource="http://www.semanticweb.org/kainatansar/ontologies/2018/10/untitled-ontology-77#Deposits"/>
        <hasComAcc rdf:resource="http://www.semanticweb.org/kainatansar/ontologies/2018/10/untitled-ontology-77#ComAccount"/>
        <hasDepFrq1D rdf:datatype="http://www.w3.org/2001/XMLSchema#float">1.0</hasDepFrq1D>
        <hasSumOfDeposit1D rdf:datatype="http://www.w3.org/2001/XMLSchema#float">43046.0</hasSumOfDeposit1D>
    </owl:NamedIndividual>
    


    <!-- http://www.semanticweb.org/kainatansar/ontologies/2018/10/untitled-ontology-77#Transaction_1484 -->

    <owl:NamedIndividual rdf:about="http://www.semanticweb.org/kainatansar/ontologies/2018/10/untitled-ontology-77#Transaction_1484">
        <rdf:type rdf:resource="http://www.semanticweb.org/kainatansar/ontologies/2018/10/untitled-ontology-77#Deposits"/>
        <hasComAcc rdf:resource="http://www.semanticweb.org/kainatansar/ontologies/2018/10/untitled-ontology-77#ComAccount"/>
        <hasDepFrq1D rdf:datatype="http://www.w3.org/2001/XMLSchema#float">2.0</hasDepFrq1D>
        <hasSumOfDeposit1D rdf:datatype="http://www.w3.org/2001/XMLSchema#float">7638.0</hasSumOfDeposit1D>
    </owl:NamedIndividual>
    


    <!-- http://www.semanticweb.org/kainatansar/ontologies/2018/10/untitled-ontology-77#Transaction_1486 -->

    <owl:NamedIndividual rdf:about="http://www.semanticweb.org/kainatansar/ontologies/2018/10/untitled-ontology-77#Transaction_1486">
        <rdf:type rdf:resource="http://www.semanticweb.org/kainatansar/ontologies/2018/10/untitled-ontology-77#Deposits"/>
        <hasComAcc rdf:resource="http://www.semanticweb.org/kainatansar/ontologies/2018/10/untitled-ontology-77#ComAccount"/>
        <hasDepFrq1D rdf:datatype="http://www.w3.org/2001/XMLSchema#float">3.0</hasDepFrq1D>
        <hasSumOfDeposit1D rdf:datatype="http://www.w3.org/2001/XMLSchema#float">14785.0</hasSumOfDeposit1D>
    </owl:NamedIndividual>
    


    <!-- http://www.semanticweb.org/kainatansar/ontologies/2018/10/untitled-ontology-77#Transaction_1487 -->

    <owl:NamedIndividual rdf:about="http://www.semanticweb.org/kainatansar/ontologies/2018/10/untitled-ontology-77#Transaction_1487">
        <rdf:type rdf:resource="http://www.semanticweb.org/kainatansar/ontologies/2018/10/untitled-ontology-77#Deposits"/>
        <hasComAcc rdf:resource="http://www.semanticweb.org/kainatansar/ontologies/2018/10/untitled-ontology-77#ComAccount"/>
        <hasDepFrq1D rdf:datatype="http://www.w3.org/2001/XMLSchema#float">1.0</hasDepFrq1D>
        <hasSumOfDeposit1D rdf:datatype="http://www.w3.org/2001/XMLSchema#float">12059.81</hasSumOfDeposit1D>
    </owl:NamedIndividual>
    


    <!-- http://www.semanticweb.org/kainatansar/ontologies/2018/10/untitled-ontology-77#Transaction_1488 -->

    <owl:NamedIndividual rdf:about="http://www.semanticweb.org/kainatansar/ontologies/2018/10/untitled-ontology-77#Transaction_1488">
        <rdf:type rdf:resource="http://www.semanticweb.org/kainatansar/ontologies/2018/10/untitled-ontology-77#Deposits"/>
        <hasComAcc rdf:resource="http://www.semanticweb.org/kainatansar/ontologies/2018/10/untitled-ontology-77#ComAccount"/>
        <hasDepFrq1D rdf:datatype="http://www.w3.org/2001/XMLSchema#float">3.0</hasDepFrq1D>
        <hasSumOfDeposit1D rdf:datatype="http://www.w3.org/2001/XMLSchema#float">10525.28</hasSumOfDeposit1D>
    </owl:NamedIndividual>
    


    <!-- http://www.semanticweb.org/kainatansar/ontologies/2018/10/untitled-ontology-77#Transaction_149 -->

    <owl:NamedIndividual rdf:about="http://www.semanticweb.org/kainatansar/ontologies/2018/10/untitled-ontology-77#Transaction_149">
        <rdf:type rdf:resource="http://www.semanticweb.org/kainatansar/ontologies/2018/10/untitled-ontology-77#Deposits"/>
        <hasComAcc rdf:resource="http://www.semanticweb.org/kainatansar/ontologies/2018/10/untitled-ontology-77#ComAccount"/>
        <hasDepFrq1D rdf:datatype="http://www.w3.org/2001/XMLSchema#float">1.0</hasDepFrq1D>
        <hasSumOfDeposit1D rdf:datatype="http://www.w3.org/2001/XMLSchema#float">31213.0</hasSumOfDeposit1D>
    </owl:NamedIndividual>
    


    <!-- http://www.semanticweb.org/kainatansar/ontologies/2018/10/untitled-ontology-77#Transaction_1490 -->

    <owl:NamedIndividual rdf:about="http://www.semanticweb.org/kainatansar/ontologies/2018/10/untitled-ontology-77#Transaction_1490">
        <rdf:type rdf:resource="http://www.semanticweb.org/kainatansar/ontologies/2018/10/untitled-ontology-77#Deposits"/>
        <hasComAcc rdf:resource="http://www.semanticweb.org/kainatansar/ontologies/2018/10/untitled-ontology-77#ComAccount"/>
        <hasDepFrq1D rdf:datatype="http://www.w3.org/2001/XMLSchema#float">2.0</hasDepFrq1D>
        <hasSumOfDeposit1D rdf:datatype="http://www.w3.org/2001/XMLSchema#float">13178.14</hasSumOfDeposit1D>
    </owl:NamedIndividual>
    


    <!-- http://www.semanticweb.org/kainatansar/ontologies/2018/10/untitled-ontology-77#Transaction_1492 -->

    <owl:NamedIndividual rdf:about="http://www.semanticweb.org/kainatansar/ontologies/2018/10/untitled-ontology-77#Transaction_1492">
        <rdf:type rdf:resource="http://www.semanticweb.org/kainatansar/ontologies/2018/10/untitled-ontology-77#Deposits"/>
        <hasComAcc rdf:resource="http://www.semanticweb.org/kainatansar/ontologies/2018/10/untitled-ontology-77#ComAccount"/>
        <hasDepFrq1D rdf:datatype="http://www.w3.org/2001/XMLSchema#float">1.0</hasDepFrq1D>
        <hasSumOfDeposit1D rdf:datatype="http://www.w3.org/2001/XMLSchema#float">1596.0</hasSumOfDeposit1D>
    </owl:NamedIndividual>
    


    <!-- http://www.semanticweb.org/kainatansar/ontologies/2018/10/untitled-ontology-77#Transaction_1493 -->

    <owl:NamedIndividual rdf:about="http://www.semanticweb.org/kainatansar/ontologies/2018/10/untitled-ontology-77#Transaction_1493">
        <rdf:type rdf:resource="http://www.semanticweb.org/kainatansar/ontologies/2018/10/untitled-ontology-77#Deposits"/>
        <hasComAcc rdf:resource="http://www.semanticweb.org/kainatansar/ontologies/2018/10/untitled-ontology-77#ComAccount"/>
        <hasDepFrq1D rdf:datatype="http://www.w3.org/2001/XMLSchema#float">3.0</hasDepFrq1D>
        <hasSumOfDeposit1D rdf:datatype="http://www.w3.org/2001/XMLSchema#float">30414.0</hasSumOfDeposit1D>
    </owl:NamedIndividual>
    


    <!-- http://www.semanticweb.org/kainatansar/ontologies/2018/10/untitled-ontology-77#Transaction_1494 -->

    <owl:NamedIndividual rdf:about="http://www.semanticweb.org/kainatansar/ontologies/2018/10/untitled-ontology-77#Transaction_1494">
        <rdf:type rdf:resource="http://www.semanticweb.org/kainatansar/ontologies/2018/10/untitled-ontology-77#Deposits"/>
        <hasComAcc rdf:resource="http://www.semanticweb.org/kainatansar/ontologies/2018/10/untitled-ontology-77#ComAccount"/>
        <hasDepFrq1D rdf:datatype="http://www.w3.org/2001/XMLSchema#float">1.0</hasDepFrq1D>
        <hasSumOfDeposit1D rdf:datatype="http://www.w3.org/2001/XMLSchema#float">101473.0</hasSumOfDeposit1D>
    </owl:NamedIndividual>
    


    <!-- http://www.semanticweb.org/kainatansar/ontologies/2018/10/untitled-ontology-77#Transaction_1495 -->

    <owl:NamedIndividual rdf:about="http://www.semanticweb.org/kainatansar/ontologies/2018/10/untitled-ontology-77#Transaction_1495">
        <rdf:type rdf:resource="http://www.semanticweb.org/kainatansar/ontologies/2018/10/untitled-ontology-77#Deposits"/>
        <hasComAcc rdf:resource="http://www.semanticweb.org/kainatansar/ontologies/2018/10/untitled-ontology-77#ComAccount"/>
        <hasDepFrq1D rdf:datatype="http://www.w3.org/2001/XMLSchema#float">1.0</hasDepFrq1D>
        <hasSumOfDeposit1D rdf:datatype="http://www.w3.org/2001/XMLSchema#float">32860.06</hasSumOfDeposit1D>
    </owl:NamedIndividual>
    


    <!-- http://www.semanticweb.org/kainatansar/ontologies/2018/10/untitled-ontology-77#Transaction_1497 -->

    <owl:NamedIndividual rdf:about="http://www.semanticweb.org/kainatansar/ontologies/2018/10/untitled-ontology-77#Transaction_1497">
        <rdf:type rdf:resource="http://www.semanticweb.org/kainatansar/ontologies/2018/10/untitled-ontology-77#Deposits"/>
        <hasComAcc rdf:resource="http://www.semanticweb.org/kainatansar/ontologies/2018/10/untitled-ontology-77#ComAccount"/>
        <hasDepFrq1D rdf:datatype="http://www.w3.org/2001/XMLSchema#float">1.0</hasDepFrq1D>
        <hasSumOfDeposit1D rdf:datatype="http://www.w3.org/2001/XMLSchema#float">5578.0</hasSumOfDeposit1D>
    </owl:NamedIndividual>
    


    <!-- http://www.semanticweb.org/kainatansar/ontologies/2018/10/untitled-ontology-77#Transaction_1498 -->

    <owl:NamedIndividual rdf:about="http://www.semanticweb.org/kainatansar/ontologies/2018/10/untitled-ontology-77#Transaction_1498">
        <rdf:type rdf:resource="http://www.semanticweb.org/kainatansar/ontologies/2018/10/untitled-ontology-77#Deposits"/>
        <hasComAcc rdf:resource="http://www.semanticweb.org/kainatansar/ontologies/2018/10/untitled-ontology-77#ComAccount"/>
        <hasDepFrq1D rdf:datatype="http://www.w3.org/2001/XMLSchema#float">3.0</hasDepFrq1D>
        <hasSumOfDeposit1D rdf:datatype="http://www.w3.org/2001/XMLSchema#float">270.0</hasSumOfDeposit1D>
    </owl:NamedIndividual>
    


    <!-- http://www.semanticweb.org/kainatansar/ontologies/2018/10/untitled-ontology-77#Transaction_15 -->

    <owl:NamedIndividual rdf:about="http://www.semanticweb.org/kainatansar/ontologies/2018/10/untitled-ontology-77#Transaction_15">
        <rdf:type rdf:resource="http://www.semanticweb.org/kainatansar/ontologies/2018/10/untitled-ontology-77#Deposits"/>
        <hasComAcc rdf:resource="http://www.semanticweb.org/kainatansar/ontologies/2018/10/untitled-ontology-77#ComAccount"/>
        <hasDepFrq1D rdf:datatype="http://www.w3.org/2001/XMLSchema#float">1.0</hasDepFrq1D>
        <hasSumOfDeposit1D rdf:datatype="http://www.w3.org/2001/XMLSchema#float">503264.0</hasSumOfDeposit1D>
    </owl:NamedIndividual>
    


    <!-- http://www.semanticweb.org/kainatansar/ontologies/2018/10/untitled-ontology-77#Transaction_150 -->

    <owl:NamedIndividual rdf:about="http://www.semanticweb.org/kainatansar/ontologies/2018/10/untitled-ontology-77#Transaction_150">
        <rdf:type rdf:resource="http://www.semanticweb.org/kainatansar/ontologies/2018/10/untitled-ontology-77#Deposits"/>
        <hasComAcc rdf:resource="http://www.semanticweb.org/kainatansar/ontologies/2018/10/untitled-ontology-77#ComAccount"/>
        <hasDepFrq1D rdf:datatype="http://www.w3.org/2001/XMLSchema#float">1.0</hasDepFrq1D>
        <hasSumOfDeposit1D rdf:datatype="http://www.w3.org/2001/XMLSchema#float">80030.0</hasSumOfDeposit1D>
    </owl:NamedIndividual>
    


    <!-- http://www.semanticweb.org/kainatansar/ontologies/2018/10/untitled-ontology-77#Transaction_1502 -->

    <owl:NamedIndividual rdf:about="http://www.semanticweb.org/kainatansar/ontologies/2018/10/untitled-ontology-77#Transaction_1502">
        <rdf:type rdf:resource="http://www.semanticweb.org/kainatansar/ontologies/2018/10/untitled-ontology-77#Deposits"/>
        <hasComAcc rdf:resource="http://www.semanticweb.org/kainatansar/ontologies/2018/10/untitled-ontology-77#ComAccount"/>
        <hasDepFrq1D rdf:datatype="http://www.w3.org/2001/XMLSchema#float">1.0</hasDepFrq1D>
        <hasSumOfDeposit1D rdf:datatype="http://www.w3.org/2001/XMLSchema#float">10183.0</hasSumOfDeposit1D>
    </owl:NamedIndividual>
    


    <!-- http://www.semanticweb.org/kainatansar/ontologies/2018/10/untitled-ontology-77#Transaction_1503 -->

    <owl:NamedIndividual rdf:about="http://www.semanticweb.org/kainatansar/ontologies/2018/10/untitled-ontology-77#Transaction_1503">
        <rdf:type rdf:resource="http://www.semanticweb.org/kainatansar/ontologies/2018/10/untitled-ontology-77#Deposits"/>
        <hasComAcc rdf:resource="http://www.semanticweb.org/kainatansar/ontologies/2018/10/untitled-ontology-77#ComAccount"/>
        <hasDepFrq1D rdf:datatype="http://www.w3.org/2001/XMLSchema#float">2.0</hasDepFrq1D>
        <hasSumOfDeposit1D rdf:datatype="http://www.w3.org/2001/XMLSchema#float">49478.0</hasSumOfDeposit1D>
    </owl:NamedIndividual>
    


    <!-- http://www.semanticweb.org/kainatansar/ontologies/2018/10/untitled-ontology-77#Transaction_1504 -->

    <owl:NamedIndividual rdf:about="http://www.semanticweb.org/kainatansar/ontologies/2018/10/untitled-ontology-77#Transaction_1504">
        <rdf:type rdf:resource="http://www.semanticweb.org/kainatansar/ontologies/2018/10/untitled-ontology-77#Deposits"/>
        <hasComAcc rdf:resource="http://www.semanticweb.org/kainatansar/ontologies/2018/10/untitled-ontology-77#ComAccount"/>
        <hasDepFrq1D rdf:datatype="http://www.w3.org/2001/XMLSchema#float">2.0</hasDepFrq1D>
        <hasSumOfDeposit1D rdf:datatype="http://www.w3.org/2001/XMLSchema#float">31710.42</hasSumOfDeposit1D>
    </owl:NamedIndividual>
    


    <!-- http://www.semanticweb.org/kainatansar/ontologies/2018/10/untitled-ontology-77#Transaction_1505 -->

    <owl:NamedIndividual rdf:about="http://www.semanticweb.org/kainatansar/ontologies/2018/10/untitled-ontology-77#Transaction_1505">
        <rdf:type rdf:resource="http://www.semanticweb.org/kainatansar/ontologies/2018/10/untitled-ontology-77#Deposits"/>
        <hasComAcc rdf:resource="http://www.semanticweb.org/kainatansar/ontologies/2018/10/untitled-ontology-77#ComAccount"/>
        <hasDepFrq1D rdf:datatype="http://www.w3.org/2001/XMLSchema#float">2.0</hasDepFrq1D>
        <hasSumOfDeposit1D rdf:datatype="http://www.w3.org/2001/XMLSchema#float">26074.82</hasSumOfDeposit1D>
    </owl:NamedIndividual>
    


    <!-- http://www.semanticweb.org/kainatansar/ontologies/2018/10/untitled-ontology-77#Transaction_1506 -->

    <owl:NamedIndividual rdf:about="http://www.semanticweb.org/kainatansar/ontologies/2018/10/untitled-ontology-77#Transaction_1506">
        <rdf:type rdf:resource="http://www.semanticweb.org/kainatansar/ontologies/2018/10/untitled-ontology-77#Deposits"/>
        <hasComAcc rdf:resource="http://www.semanticweb.org/kainatansar/ontologies/2018/10/untitled-ontology-77#ComAccount"/>
        <hasDepFrq1D rdf:datatype="http://www.w3.org/2001/XMLSchema#float">1.0</hasDepFrq1D>
        <hasSumOfDeposit1D rdf:datatype="http://www.w3.org/2001/XMLSchema#float">101336.0</hasSumOfDeposit1D>
    </owl:NamedIndividual>
    


    <!-- http://www.semanticweb.org/kainatansar/ontologies/2018/10/untitled-ontology-77#Transaction_1507 -->

    <owl:NamedIndividual rdf:about="http://www.semanticweb.org/kainatansar/ontologies/2018/10/untitled-ontology-77#Transaction_1507">
        <rdf:type rdf:resource="http://www.semanticweb.org/kainatansar/ontologies/2018/10/untitled-ontology-77#Deposits"/>
        <hasComAcc rdf:resource="http://www.semanticweb.org/kainatansar/ontologies/2018/10/untitled-ontology-77#ComAccount"/>
        <hasDepFrq1D rdf:datatype="http://www.w3.org/2001/XMLSchema#float">3.0</hasDepFrq1D>
        <hasSumOfDeposit1D rdf:datatype="http://www.w3.org/2001/XMLSchema#float">119.0</hasSumOfDeposit1D>
    </owl:NamedIndividual>
    


    <!-- http://www.semanticweb.org/kainatansar/ontologies/2018/10/untitled-ontology-77#Transaction_1508 -->

    <owl:NamedIndividual rdf:about="http://www.semanticweb.org/kainatansar/ontologies/2018/10/untitled-ontology-77#Transaction_1508">
        <rdf:type rdf:resource="http://www.semanticweb.org/kainatansar/ontologies/2018/10/untitled-ontology-77#Deposits"/>
        <hasComAcc rdf:resource="http://www.semanticweb.org/kainatansar/ontologies/2018/10/untitled-ontology-77#ComAccount"/>
        <hasDepFrq1D rdf:datatype="http://www.w3.org/2001/XMLSchema#float">2.0</hasDepFrq1D>
        <hasSumOfDeposit1D rdf:datatype="http://www.w3.org/2001/XMLSchema#float">2839821.5</hasSumOfDeposit1D>
    </owl:NamedIndividual>
    


    <!-- http://www.semanticweb.org/kainatansar/ontologies/2018/10/untitled-ontology-77#Transaction_1509 -->

    <owl:NamedIndividual rdf:about="http://www.semanticweb.org/kainatansar/ontologies/2018/10/untitled-ontology-77#Transaction_1509">
        <rdf:type rdf:resource="http://www.semanticweb.org/kainatansar/ontologies/2018/10/untitled-ontology-77#Deposits"/>
        <hasComAcc rdf:resource="http://www.semanticweb.org/kainatansar/ontologies/2018/10/untitled-ontology-77#ComAccount"/>
        <hasDepFrq1D rdf:datatype="http://www.w3.org/2001/XMLSchema#float">1.0</hasDepFrq1D>
        <hasSumOfDeposit1D rdf:datatype="http://www.w3.org/2001/XMLSchema#float">2835971.0</hasSumOfDeposit1D>
    </owl:NamedIndividual>
    


    <!-- http://www.semanticweb.org/kainatansar/ontologies/2018/10/untitled-ontology-77#Transaction_1510 -->

    <owl:NamedIndividual rdf:about="http://www.semanticweb.org/kainatansar/ontologies/2018/10/untitled-ontology-77#Transaction_1510">
        <rdf:type rdf:resource="http://www.semanticweb.org/kainatansar/ontologies/2018/10/untitled-ontology-77#Deposits"/>
        <hasComAcc rdf:resource="http://www.semanticweb.org/kainatansar/ontologies/2018/10/untitled-ontology-77#ComAccount"/>
        <hasDepFrq1D rdf:datatype="http://www.w3.org/2001/XMLSchema#float">2.0</hasDepFrq1D>
        <hasSumOfDeposit1D rdf:datatype="http://www.w3.org/2001/XMLSchema#float">100312.0</hasSumOfDeposit1D>
    </owl:NamedIndividual>
    


    <!-- http://www.semanticweb.org/kainatansar/ontologies/2018/10/untitled-ontology-77#Transaction_1511 -->

    <owl:NamedIndividual rdf:about="http://www.semanticweb.org/kainatansar/ontologies/2018/10/untitled-ontology-77#Transaction_1511">
        <rdf:type rdf:resource="http://www.semanticweb.org/kainatansar/ontologies/2018/10/untitled-ontology-77#Deposits"/>
        <hasComAcc rdf:resource="http://www.semanticweb.org/kainatansar/ontologies/2018/10/untitled-ontology-77#ComAccount"/>
        <hasDepFrq1D rdf:datatype="http://www.w3.org/2001/XMLSchema#float">1.0</hasDepFrq1D>
        <hasSumOfDeposit1D rdf:datatype="http://www.w3.org/2001/XMLSchema#float">1956340.0</hasSumOfDeposit1D>
    </owl:NamedIndividual>
    


    <!-- http://www.semanticweb.org/kainatansar/ontologies/2018/10/untitled-ontology-77#Transaction_1512 -->

    <owl:NamedIndividual rdf:about="http://www.semanticweb.org/kainatansar/ontologies/2018/10/untitled-ontology-77#Transaction_1512">
        <rdf:type rdf:resource="http://www.semanticweb.org/kainatansar/ontologies/2018/10/untitled-ontology-77#Deposits"/>
        <hasComAcc rdf:resource="http://www.semanticweb.org/kainatansar/ontologies/2018/10/untitled-ontology-77#ComAccount"/>
        <hasDepFrq1D rdf:datatype="http://www.w3.org/2001/XMLSchema#float">2.0</hasDepFrq1D>
        <hasSumOfDeposit1D rdf:datatype="http://www.w3.org/2001/XMLSchema#float">1955143.1</hasSumOfDeposit1D>
    </owl:NamedIndividual>
    


    <!-- http://www.semanticweb.org/kainatansar/ontologies/2018/10/untitled-ontology-77#Transaction_1513 -->

    <owl:NamedIndividual rdf:about="http://www.semanticweb.org/kainatansar/ontologies/2018/10/untitled-ontology-77#Transaction_1513">
        <rdf:type rdf:resource="http://www.semanticweb.org/kainatansar/ontologies/2018/10/untitled-ontology-77#Deposits"/>
        <hasComAcc rdf:resource="http://www.semanticweb.org/kainatansar/ontologies/2018/10/untitled-ontology-77#ComAccount"/>
        <hasDepFrq1D rdf:datatype="http://www.w3.org/2001/XMLSchema#float">3.0</hasDepFrq1D>
        <hasSumOfDeposit1D rdf:datatype="http://www.w3.org/2001/XMLSchema#float">1954993.0</hasSumOfDeposit1D>
    </owl:NamedIndividual>
    


    <!-- http://www.semanticweb.org/kainatansar/ontologies/2018/10/untitled-ontology-77#Transaction_1514 -->

    <owl:NamedIndividual rdf:about="http://www.semanticweb.org/kainatansar/ontologies/2018/10/untitled-ontology-77#Transaction_1514">
        <rdf:type rdf:resource="http://www.semanticweb.org/kainatansar/ontologies/2018/10/untitled-ontology-77#Deposits"/>
        <hasComAcc rdf:resource="http://www.semanticweb.org/kainatansar/ontologies/2018/10/untitled-ontology-77#ComAccount"/>
        <hasDepFrq1D rdf:datatype="http://www.w3.org/2001/XMLSchema#float">2.0</hasDepFrq1D>
        <hasSumOfDeposit1D rdf:datatype="http://www.w3.org/2001/XMLSchema#float">284879.0</hasSumOfDeposit1D>
    </owl:NamedIndividual>
    


    <!-- http://www.semanticweb.org/kainatansar/ontologies/2018/10/untitled-ontology-77#Transaction_1515 -->

    <owl:NamedIndividual rdf:about="http://www.semanticweb.org/kainatansar/ontologies/2018/10/untitled-ontology-77#Transaction_1515">
        <rdf:type rdf:resource="http://www.semanticweb.org/kainatansar/ontologies/2018/10/untitled-ontology-77#Deposits"/>
        <hasComAcc rdf:resource="http://www.semanticweb.org/kainatansar/ontologies/2018/10/untitled-ontology-77#ComAccount"/>
        <hasDepFrq1D rdf:datatype="http://www.w3.org/2001/XMLSchema#float">1.0</hasDepFrq1D>
        <hasSumOfDeposit1D rdf:datatype="http://www.w3.org/2001/XMLSchema#float">32528.0</hasSumOfDeposit1D>
    </owl:NamedIndividual>
    


    <!-- http://www.semanticweb.org/kainatansar/ontologies/2018/10/untitled-ontology-77#Transaction_1516 -->

    <owl:NamedIndividual rdf:about="http://www.semanticweb.org/kainatansar/ontologies/2018/10/untitled-ontology-77#Transaction_1516">
        <rdf:type rdf:resource="http://www.semanticweb.org/kainatansar/ontologies/2018/10/untitled-ontology-77#Deposits"/>
        <hasComAcc rdf:resource="http://www.semanticweb.org/kainatansar/ontologies/2018/10/untitled-ontology-77#ComAccount"/>
        <hasDepFrq1D rdf:datatype="http://www.w3.org/2001/XMLSchema#float">2.0</hasDepFrq1D>
        <hasSumOfDeposit1D rdf:datatype="http://www.w3.org/2001/XMLSchema#float">29008.0</hasSumOfDeposit1D>
    </owl:NamedIndividual>
    


    <!-- http://www.semanticweb.org/kainatansar/ontologies/2018/10/untitled-ontology-77#Transaction_1518 -->

    <owl:NamedIndividual rdf:about="http://www.semanticweb.org/kainatansar/ontologies/2018/10/untitled-ontology-77#Transaction_1518">
        <rdf:type rdf:resource="http://www.semanticweb.org/kainatansar/ontologies/2018/10/untitled-ontology-77#Deposits"/>
        <hasComAcc rdf:resource="http://www.semanticweb.org/kainatansar/ontologies/2018/10/untitled-ontology-77#ComAccount"/>
        <hasDepFrq1D rdf:datatype="http://www.w3.org/2001/XMLSchema#float">1.0</hasDepFrq1D>
        <hasSumOfDeposit1D rdf:datatype="http://www.w3.org/2001/XMLSchema#float">12096.0</hasSumOfDeposit1D>
    </owl:NamedIndividual>
    


    <!-- http://www.semanticweb.org/kainatansar/ontologies/2018/10/untitled-ontology-77#Transaction_1519 -->

    <owl:NamedIndividual rdf:about="http://www.semanticweb.org/kainatansar/ontologies/2018/10/untitled-ontology-77#Transaction_1519">
        <rdf:type rdf:resource="http://www.semanticweb.org/kainatansar/ontologies/2018/10/untitled-ontology-77#Deposits"/>
        <hasComAcc rdf:resource="http://www.semanticweb.org/kainatansar/ontologies/2018/10/untitled-ontology-77#ComAccount"/>
        <hasDepFrq1D rdf:datatype="http://www.w3.org/2001/XMLSchema#float">1.0</hasDepFrq1D>
        <hasSumOfDeposit1D rdf:datatype="http://www.w3.org/2001/XMLSchema#float">7252.0</hasSumOfDeposit1D>
    </owl:NamedIndividual>
    


    <!-- http://www.semanticweb.org/kainatansar/ontologies/2018/10/untitled-ontology-77#Transaction_1520 -->

    <owl:NamedIndividual rdf:about="http://www.semanticweb.org/kainatansar/ontologies/2018/10/untitled-ontology-77#Transaction_1520">
        <rdf:type rdf:resource="http://www.semanticweb.org/kainatansar/ontologies/2018/10/untitled-ontology-77#Deposits"/>
        <hasComAcc rdf:resource="http://www.semanticweb.org/kainatansar/ontologies/2018/10/untitled-ontology-77#ComAccount"/>
        <hasDepFrq1D rdf:datatype="http://www.w3.org/2001/XMLSchema#float">2.0</hasDepFrq1D>
        <hasSumOfDeposit1D rdf:datatype="http://www.w3.org/2001/XMLSchema#float">179.0</hasSumOfDeposit1D>
    </owl:NamedIndividual>
    


    <!-- http://www.semanticweb.org/kainatansar/ontologies/2018/10/untitled-ontology-77#Transaction_1523 -->

    <owl:NamedIndividual rdf:about="http://www.semanticweb.org/kainatansar/ontologies/2018/10/untitled-ontology-77#Transaction_1523">
        <rdf:type rdf:resource="http://www.semanticweb.org/kainatansar/ontologies/2018/10/untitled-ontology-77#Deposits"/>
        <hasComAcc rdf:resource="http://www.semanticweb.org/kainatansar/ontologies/2018/10/untitled-ontology-77#ComAccount"/>
        <hasDepFrq1D rdf:datatype="http://www.w3.org/2001/XMLSchema#float">3.0</hasDepFrq1D>
        <hasSumOfDeposit1D rdf:datatype="http://www.w3.org/2001/XMLSchema#float">10145.0</hasSumOfDeposit1D>
    </owl:NamedIndividual>
    


    <!-- http://www.semanticweb.org/kainatansar/ontologies/2018/10/untitled-ontology-77#Transaction_1524 -->

    <owl:NamedIndividual rdf:about="http://www.semanticweb.org/kainatansar/ontologies/2018/10/untitled-ontology-77#Transaction_1524">
        <rdf:type rdf:resource="http://www.semanticweb.org/kainatansar/ontologies/2018/10/untitled-ontology-77#Deposits"/>
        <hasComAcc rdf:resource="http://www.semanticweb.org/kainatansar/ontologies/2018/10/untitled-ontology-77#ComAccount"/>
        <hasDepFrq1D rdf:datatype="http://www.w3.org/2001/XMLSchema#float">1.0</hasDepFrq1D>
        <hasSumOfDeposit1D rdf:datatype="http://www.w3.org/2001/XMLSchema#float">10704.0</hasSumOfDeposit1D>
    </owl:NamedIndividual>
    


    <!-- http://www.semanticweb.org/kainatansar/ontologies/2018/10/untitled-ontology-77#Transaction_1525 -->

    <owl:NamedIndividual rdf:about="http://www.semanticweb.org/kainatansar/ontologies/2018/10/untitled-ontology-77#Transaction_1525">
        <rdf:type rdf:resource="http://www.semanticweb.org/kainatansar/ontologies/2018/10/untitled-ontology-77#Deposits"/>
        <hasComAcc rdf:resource="http://www.semanticweb.org/kainatansar/ontologies/2018/10/untitled-ontology-77#ComAccount"/>
        <hasDepFrq1D rdf:datatype="http://www.w3.org/2001/XMLSchema#float">2.0</hasDepFrq1D>
        <hasSumOfDeposit1D rdf:datatype="http://www.w3.org/2001/XMLSchema#float">107305.0</hasSumOfDeposit1D>
    </owl:NamedIndividual>
    


    <!-- http://www.semanticweb.org/kainatansar/ontologies/2018/10/untitled-ontology-77#Transaction_1526 -->

    <owl:NamedIndividual rdf:about="http://www.semanticweb.org/kainatansar/ontologies/2018/10/untitled-ontology-77#Transaction_1526">
        <rdf:type rdf:resource="http://www.semanticweb.org/kainatansar/ontologies/2018/10/untitled-ontology-77#Deposits"/>
        <hasComAcc rdf:resource="http://www.semanticweb.org/kainatansar/ontologies/2018/10/untitled-ontology-77#ComAccount"/>
        <hasDepFrq1D rdf:datatype="http://www.w3.org/2001/XMLSchema#float">3.0</hasDepFrq1D>
        <hasSumOfDeposit1D rdf:datatype="http://www.w3.org/2001/XMLSchema#float">43809.91</hasSumOfDeposit1D>
    </owl:NamedIndividual>
    


    <!-- http://www.semanticweb.org/kainatansar/ontologies/2018/10/untitled-ontology-77#Transaction_1527 -->

    <owl:NamedIndividual rdf:about="http://www.semanticweb.org/kainatansar/ontologies/2018/10/untitled-ontology-77#Transaction_1527">
        <rdf:type rdf:resource="http://www.semanticweb.org/kainatansar/ontologies/2018/10/untitled-ontology-77#Deposits"/>
        <hasComAcc rdf:resource="http://www.semanticweb.org/kainatansar/ontologies/2018/10/untitled-ontology-77#ComAccount"/>
        <hasDepFrq1D rdf:datatype="http://www.w3.org/2001/XMLSchema#float">3.0</hasDepFrq1D>
        <hasSumOfDeposit1D rdf:datatype="http://www.w3.org/2001/XMLSchema#float">37079.31</hasSumOfDeposit1D>
    </owl:NamedIndividual>
    


    <!-- http://www.semanticweb.org/kainatansar/ontologies/2018/10/untitled-ontology-77#Transaction_1528 -->

    <owl:NamedIndividual rdf:about="http://www.semanticweb.org/kainatansar/ontologies/2018/10/untitled-ontology-77#Transaction_1528">
        <rdf:type rdf:resource="http://www.semanticweb.org/kainatansar/ontologies/2018/10/untitled-ontology-77#Deposits"/>
        <hasComAcc rdf:resource="http://www.semanticweb.org/kainatansar/ontologies/2018/10/untitled-ontology-77#ComAccount"/>
        <hasDepFrq1D rdf:datatype="http://www.w3.org/2001/XMLSchema#float">1.0</hasDepFrq1D>
        <hasSumOfDeposit1D rdf:datatype="http://www.w3.org/2001/XMLSchema#float">0.0</hasSumOfDeposit1D>
    </owl:NamedIndividual>
    


    <!-- http://www.semanticweb.org/kainatansar/ontologies/2018/10/untitled-ontology-77#Transaction_1529 -->

    <owl:NamedIndividual rdf:about="http://www.semanticweb.org/kainatansar/ontologies/2018/10/untitled-ontology-77#Transaction_1529">
        <rdf:type rdf:resource="http://www.semanticweb.org/kainatansar/ontologies/2018/10/untitled-ontology-77#Deposits"/>
        <hasComAcc rdf:resource="http://www.semanticweb.org/kainatansar/ontologies/2018/10/untitled-ontology-77#ComAccount"/>
        <hasDepFrq1D rdf:datatype="http://www.w3.org/2001/XMLSchema#float">1.0</hasDepFrq1D>
        <hasSumOfDeposit1D rdf:datatype="http://www.w3.org/2001/XMLSchema#float">27574.0</hasSumOfDeposit1D>
    </owl:NamedIndividual>
    


    <!-- http://www.semanticweb.org/kainatansar/ontologies/2018/10/untitled-ontology-77#Transaction_1530 -->

    <owl:NamedIndividual rdf:about="http://www.semanticweb.org/kainatansar/ontologies/2018/10/untitled-ontology-77#Transaction_1530">
        <rdf:type rdf:resource="http://www.semanticweb.org/kainatansar/ontologies/2018/10/untitled-ontology-77#Deposits"/>
        <hasComAcc rdf:resource="http://www.semanticweb.org/kainatansar/ontologies/2018/10/untitled-ontology-77#ComAccount"/>
        <hasDepFrq1D rdf:datatype="http://www.w3.org/2001/XMLSchema#float">1.0</hasDepFrq1D>
        <hasSumOfDeposit1D rdf:datatype="http://www.w3.org/2001/XMLSchema#float">859272.0</hasSumOfDeposit1D>
    </owl:NamedIndividual>
    


    <!-- http://www.semanticweb.org/kainatansar/ontologies/2018/10/untitled-ontology-77#Transaction_1532 -->

    <owl:NamedIndividual rdf:about="http://www.semanticweb.org/kainatansar/ontologies/2018/10/untitled-ontology-77#Transaction_1532">
        <rdf:type rdf:resource="http://www.semanticweb.org/kainatansar/ontologies/2018/10/untitled-ontology-77#Deposits"/>
        <hasComAcc rdf:resource="http://www.semanticweb.org/kainatansar/ontologies/2018/10/untitled-ontology-77#ComAccount"/>
        <hasDepFrq1D rdf:datatype="http://www.w3.org/2001/XMLSchema#float">1.0</hasDepFrq1D>
        <hasSumOfDeposit1D rdf:datatype="http://www.w3.org/2001/XMLSchema#float">5998.0</hasSumOfDeposit1D>
    </owl:NamedIndividual>
    


    <!-- http://www.semanticweb.org/kainatansar/ontologies/2018/10/untitled-ontology-77#Transaction_1533 -->

    <owl:NamedIndividual rdf:about="http://www.semanticweb.org/kainatansar/ontologies/2018/10/untitled-ontology-77#Transaction_1533">
        <rdf:type rdf:resource="http://www.semanticweb.org/kainatansar/ontologies/2018/10/untitled-ontology-77#Deposits"/>
        <hasComAcc rdf:resource="http://www.semanticweb.org/kainatansar/ontologies/2018/10/untitled-ontology-77#ComAccount"/>
        <hasDepFrq1D rdf:datatype="http://www.w3.org/2001/XMLSchema#float">3.0</hasDepFrq1D>
        <hasSumOfDeposit1D rdf:datatype="http://www.w3.org/2001/XMLSchema#float">20432.0</hasSumOfDeposit1D>
    </owl:NamedIndividual>
    


    <!-- http://www.semanticweb.org/kainatansar/ontologies/2018/10/untitled-ontology-77#Transaction_1534 -->

    <owl:NamedIndividual rdf:about="http://www.semanticweb.org/kainatansar/ontologies/2018/10/untitled-ontology-77#Transaction_1534">
        <rdf:type rdf:resource="http://www.semanticweb.org/kainatansar/ontologies/2018/10/untitled-ontology-77#Deposits"/>
        <hasComAcc rdf:resource="http://www.semanticweb.org/kainatansar/ontologies/2018/10/untitled-ontology-77#ComAccount"/>
        <hasDepFrq1D rdf:datatype="http://www.w3.org/2001/XMLSchema#float">1.0</hasDepFrq1D>
        <hasSumOfDeposit1D rdf:datatype="http://www.w3.org/2001/XMLSchema#float">3079.0</hasSumOfDeposit1D>
    </owl:NamedIndividual>
    


    <!-- http://www.semanticweb.org/kainatansar/ontologies/2018/10/untitled-ontology-77#Transaction_1535 -->

    <owl:NamedIndividual rdf:about="http://www.semanticweb.org/kainatansar/ontologies/2018/10/untitled-ontology-77#Transaction_1535">
        <rdf:type rdf:resource="http://www.semanticweb.org/kainatansar/ontologies/2018/10/untitled-ontology-77#Deposits"/>
        <hasComAcc rdf:resource="http://www.semanticweb.org/kainatansar/ontologies/2018/10/untitled-ontology-77#ComAccount"/>
        <hasDepFrq1D rdf:datatype="http://www.w3.org/2001/XMLSchema#float">1.0</hasDepFrq1D>
        <hasSumOfDeposit1D rdf:datatype="http://www.w3.org/2001/XMLSchema#float">172012.0</hasSumOfDeposit1D>
    </owl:NamedIndividual>
    


    <!-- http://www.semanticweb.org/kainatansar/ontologies/2018/10/untitled-ontology-77#Transaction_1536 -->

    <owl:NamedIndividual rdf:about="http://www.semanticweb.org/kainatansar/ontologies/2018/10/untitled-ontology-77#Transaction_1536">
        <rdf:type rdf:resource="http://www.semanticweb.org/kainatansar/ontologies/2018/10/untitled-ontology-77#Deposits"/>
        <hasComAcc rdf:resource="http://www.semanticweb.org/kainatansar/ontologies/2018/10/untitled-ontology-77#ComAccount"/>
        <hasDepFrq1D rdf:datatype="http://www.w3.org/2001/XMLSchema#float">3.0</hasDepFrq1D>
        <hasSumOfDeposit1D rdf:datatype="http://www.w3.org/2001/XMLSchema#float">21210.0</hasSumOfDeposit1D>
    </owl:NamedIndividual>
    


    <!-- http://www.semanticweb.org/kainatansar/ontologies/2018/10/untitled-ontology-77#Transaction_1537 -->

    <owl:NamedIndividual rdf:about="http://www.semanticweb.org/kainatansar/ontologies/2018/10/untitled-ontology-77#Transaction_1537">
        <rdf:type rdf:resource="http://www.semanticweb.org/kainatansar/ontologies/2018/10/untitled-ontology-77#Deposits"/>
        <hasComAcc rdf:resource="http://www.semanticweb.org/kainatansar/ontologies/2018/10/untitled-ontology-77#ComAccount"/>
        <hasDepFrq1D rdf:datatype="http://www.w3.org/2001/XMLSchema#float">3.0</hasDepFrq1D>
        <hasSumOfDeposit1D rdf:datatype="http://www.w3.org/2001/XMLSchema#float">91737.45</hasSumOfDeposit1D>
    </owl:NamedIndividual>
    


    <!-- http://www.semanticweb.org/kainatansar/ontologies/2018/10/untitled-ontology-77#Transaction_1538 -->

    <owl:NamedIndividual rdf:about="http://www.semanticweb.org/kainatansar/ontologies/2018/10/untitled-ontology-77#Transaction_1538">
        <rdf:type rdf:resource="http://www.semanticweb.org/kainatansar/ontologies/2018/10/untitled-ontology-77#Deposits"/>
        <hasComAcc rdf:resource="http://www.semanticweb.org/kainatansar/ontologies/2018/10/untitled-ontology-77#ComAccount"/>
        <hasDepFrq1D rdf:datatype="http://www.w3.org/2001/XMLSchema#float">2.0</hasDepFrq1D>
        <hasSumOfDeposit1D rdf:datatype="http://www.w3.org/2001/XMLSchema#float">85609.04</hasSumOfDeposit1D>
    </owl:NamedIndividual>
    


    <!-- http://www.semanticweb.org/kainatansar/ontologies/2018/10/untitled-ontology-77#Transaction_1539 -->

    <owl:NamedIndividual rdf:about="http://www.semanticweb.org/kainatansar/ontologies/2018/10/untitled-ontology-77#Transaction_1539">
        <rdf:type rdf:resource="http://www.semanticweb.org/kainatansar/ontologies/2018/10/untitled-ontology-77#Deposits"/>
        <hasComAcc rdf:resource="http://www.semanticweb.org/kainatansar/ontologies/2018/10/untitled-ontology-77#ComAccount"/>
        <hasDepFrq1D rdf:datatype="http://www.w3.org/2001/XMLSchema#float">3.0</hasDepFrq1D>
        <hasSumOfDeposit1D rdf:datatype="http://www.w3.org/2001/XMLSchema#float">74307.22</hasSumOfDeposit1D>
    </owl:NamedIndividual>
    


    <!-- http://www.semanticweb.org/kainatansar/ontologies/2018/10/untitled-ontology-77#Transaction_1540 -->

    <owl:NamedIndividual rdf:about="http://www.semanticweb.org/kainatansar/ontologies/2018/10/untitled-ontology-77#Transaction_1540">
        <rdf:type rdf:resource="http://www.semanticweb.org/kainatansar/ontologies/2018/10/untitled-ontology-77#Deposits"/>
        <hasComAcc rdf:resource="http://www.semanticweb.org/kainatansar/ontologies/2018/10/untitled-ontology-77#ComAccount"/>
        <hasDepFrq1D rdf:datatype="http://www.w3.org/2001/XMLSchema#float">3.0</hasDepFrq1D>
        <hasSumOfDeposit1D rdf:datatype="http://www.w3.org/2001/XMLSchema#float">69798.26</hasSumOfDeposit1D>
    </owl:NamedIndividual>
    


    <!-- http://www.semanticweb.org/kainatansar/ontologies/2018/10/untitled-ontology-77#Transaction_1541 -->

    <owl:NamedIndividual rdf:about="http://www.semanticweb.org/kainatansar/ontologies/2018/10/untitled-ontology-77#Transaction_1541">
        <rdf:type rdf:resource="http://www.semanticweb.org/kainatansar/ontologies/2018/10/untitled-ontology-77#Deposits"/>
        <hasComAcc rdf:resource="http://www.semanticweb.org/kainatansar/ontologies/2018/10/untitled-ontology-77#ComAccount"/>
        <hasDepFrq1D rdf:datatype="http://www.w3.org/2001/XMLSchema#float">1.0</hasDepFrq1D>
        <hasSumOfDeposit1D rdf:datatype="http://www.w3.org/2001/XMLSchema#float">67210.02</hasSumOfDeposit1D>
    </owl:NamedIndividual>
    


    <!-- http://www.semanticweb.org/kainatansar/ontologies/2018/10/untitled-ontology-77#Transaction_1542 -->

    <owl:NamedIndividual rdf:about="http://www.semanticweb.org/kainatansar/ontologies/2018/10/untitled-ontology-77#Transaction_1542">
        <rdf:type rdf:resource="http://www.semanticweb.org/kainatansar/ontologies/2018/10/untitled-ontology-77#Deposits"/>
        <hasComAcc rdf:resource="http://www.semanticweb.org/kainatansar/ontologies/2018/10/untitled-ontology-77#ComAccount"/>
        <hasDepFrq1D rdf:datatype="http://www.w3.org/2001/XMLSchema#float">3.0</hasDepFrq1D>
        <hasSumOfDeposit1D rdf:datatype="http://www.w3.org/2001/XMLSchema#float">66300.68</hasSumOfDeposit1D>
    </owl:NamedIndividual>
    


    <!-- http://www.semanticweb.org/kainatansar/ontologies/2018/10/untitled-ontology-77#Transaction_1543 -->

    <owl:NamedIndividual rdf:about="http://www.semanticweb.org/kainatansar/ontologies/2018/10/untitled-ontology-77#Transaction_1543">
        <rdf:type rdf:resource="http://www.semanticweb.org/kainatansar/ontologies/2018/10/untitled-ontology-77#Deposits"/>
        <hasComAcc rdf:resource="http://www.semanticweb.org/kainatansar/ontologies/2018/10/untitled-ontology-77#ComAccount"/>
        <hasDepFrq1D rdf:datatype="http://www.w3.org/2001/XMLSchema#float">2.0</hasDepFrq1D>
        <hasSumOfDeposit1D rdf:datatype="http://www.w3.org/2001/XMLSchema#float">59177.5</hasSumOfDeposit1D>
    </owl:NamedIndividual>
    


    <!-- http://www.semanticweb.org/kainatansar/ontologies/2018/10/untitled-ontology-77#Transaction_1544 -->

    <owl:NamedIndividual rdf:about="http://www.semanticweb.org/kainatansar/ontologies/2018/10/untitled-ontology-77#Transaction_1544">
        <rdf:type rdf:resource="http://www.semanticweb.org/kainatansar/ontologies/2018/10/untitled-ontology-77#Deposits"/>
        <hasComAcc rdf:resource="http://www.semanticweb.org/kainatansar/ontologies/2018/10/untitled-ontology-77#ComAccount"/>
        <hasDepFrq1D rdf:datatype="http://www.w3.org/2001/XMLSchema#float">2.0</hasDepFrq1D>
        <hasSumOfDeposit1D rdf:datatype="http://www.w3.org/2001/XMLSchema#float">54727.71</hasSumOfDeposit1D>
    </owl:NamedIndividual>
    


    <!-- http://www.semanticweb.org/kainatansar/ontologies/2018/10/untitled-ontology-77#Transaction_1545 -->

    <owl:NamedIndividual rdf:about="http://www.semanticweb.org/kainatansar/ontologies/2018/10/untitled-ontology-77#Transaction_1545">
        <rdf:type rdf:resource="http://www.semanticweb.org/kainatansar/ontologies/2018/10/untitled-ontology-77#Deposits"/>
        <hasComAcc rdf:resource="http://www.semanticweb.org/kainatansar/ontologies/2018/10/untitled-ontology-77#ComAccount"/>
        <hasDepFrq1D rdf:datatype="http://www.w3.org/2001/XMLSchema#float">3.0</hasDepFrq1D>
        <hasSumOfDeposit1D rdf:datatype="http://www.w3.org/2001/XMLSchema#float">54064.37</hasSumOfDeposit1D>
    </owl:NamedIndividual>
    


    <!-- http://www.semanticweb.org/kainatansar/ontologies/2018/10/untitled-ontology-77#Transaction_1546 -->

    <owl:NamedIndividual rdf:about="http://www.semanticweb.org/kainatansar/ontologies/2018/10/untitled-ontology-77#Transaction_1546">
        <rdf:type rdf:resource="http://www.semanticweb.org/kainatansar/ontologies/2018/10/untitled-ontology-77#Deposits"/>
        <hasComAcc rdf:resource="http://www.semanticweb.org/kainatansar/ontologies/2018/10/untitled-ontology-77#ComAccount"/>
        <hasDepFrq1D rdf:datatype="http://www.w3.org/2001/XMLSchema#float">1.0</hasDepFrq1D>
        <hasSumOfDeposit1D rdf:datatype="http://www.w3.org/2001/XMLSchema#float">50020.61</hasSumOfDeposit1D>
    </owl:NamedIndividual>
    


    <!-- http://www.semanticweb.org/kainatansar/ontologies/2018/10/untitled-ontology-77#Transaction_1547 -->

    <owl:NamedIndividual rdf:about="http://www.semanticweb.org/kainatansar/ontologies/2018/10/untitled-ontology-77#Transaction_1547">
        <rdf:type rdf:resource="http://www.semanticweb.org/kainatansar/ontologies/2018/10/untitled-ontology-77#Deposits"/>
        <hasComAcc rdf:resource="http://www.semanticweb.org/kainatansar/ontologies/2018/10/untitled-ontology-77#ComAccount"/>
        <hasDepFrq1D rdf:datatype="http://www.w3.org/2001/XMLSchema#float">1.0</hasDepFrq1D>
        <hasSumOfDeposit1D rdf:datatype="http://www.w3.org/2001/XMLSchema#float">34669.76</hasSumOfDeposit1D>
    </owl:NamedIndividual>
    


    <!-- http://www.semanticweb.org/kainatansar/ontologies/2018/10/untitled-ontology-77#Transaction_1548 -->

    <owl:NamedIndividual rdf:about="http://www.semanticweb.org/kainatansar/ontologies/2018/10/untitled-ontology-77#Transaction_1548">
        <rdf:type rdf:resource="http://www.semanticweb.org/kainatansar/ontologies/2018/10/untitled-ontology-77#Deposits"/>
        <hasComAcc rdf:resource="http://www.semanticweb.org/kainatansar/ontologies/2018/10/untitled-ontology-77#ComAccount"/>
        <hasDepFrq1D rdf:datatype="http://www.w3.org/2001/XMLSchema#float">1.0</hasDepFrq1D>
        <hasSumOfDeposit1D rdf:datatype="http://www.w3.org/2001/XMLSchema#float">22752.54</hasSumOfDeposit1D>
    </owl:NamedIndividual>
    


    <!-- http://www.semanticweb.org/kainatansar/ontologies/2018/10/untitled-ontology-77#Transaction_1549 -->

    <owl:NamedIndividual rdf:about="http://www.semanticweb.org/kainatansar/ontologies/2018/10/untitled-ontology-77#Transaction_1549">
        <rdf:type rdf:resource="http://www.semanticweb.org/kainatansar/ontologies/2018/10/untitled-ontology-77#Deposits"/>
        <hasComAcc rdf:resource="http://www.semanticweb.org/kainatansar/ontologies/2018/10/untitled-ontology-77#ComAccount"/>
        <hasDepFrq1D rdf:datatype="http://www.w3.org/2001/XMLSchema#float">3.0</hasDepFrq1D>
        <hasSumOfDeposit1D rdf:datatype="http://www.w3.org/2001/XMLSchema#float">8607.03</hasSumOfDeposit1D>
    </owl:NamedIndividual>
    


    <!-- http://www.semanticweb.org/kainatansar/ontologies/2018/10/untitled-ontology-77#Transaction_1550 -->

    <owl:NamedIndividual rdf:about="http://www.semanticweb.org/kainatansar/ontologies/2018/10/untitled-ontology-77#Transaction_1550">
        <rdf:type rdf:resource="http://www.semanticweb.org/kainatansar/ontologies/2018/10/untitled-ontology-77#Deposits"/>
        <hasComAcc rdf:resource="http://www.semanticweb.org/kainatansar/ontologies/2018/10/untitled-ontology-77#ComAccount"/>
        <hasDepFrq1D rdf:datatype="http://www.w3.org/2001/XMLSchema#float">2.0</hasDepFrq1D>
        <hasSumOfDeposit1D rdf:datatype="http://www.w3.org/2001/XMLSchema#float">0.0</hasSumOfDeposit1D>
    </owl:NamedIndividual>
    


    <!-- http://www.semanticweb.org/kainatansar/ontologies/2018/10/untitled-ontology-77#Transaction_1551 -->

    <owl:NamedIndividual rdf:about="http://www.semanticweb.org/kainatansar/ontologies/2018/10/untitled-ontology-77#Transaction_1551">
        <rdf:type rdf:resource="http://www.semanticweb.org/kainatansar/ontologies/2018/10/untitled-ontology-77#Deposits"/>
        <hasComAcc rdf:resource="http://www.semanticweb.org/kainatansar/ontologies/2018/10/untitled-ontology-77#ComAccount"/>
        <hasDepFrq1D rdf:datatype="http://www.w3.org/2001/XMLSchema#float">3.0</hasDepFrq1D>
        <hasSumOfDeposit1D rdf:datatype="http://www.w3.org/2001/XMLSchema#float">0.0</hasSumOfDeposit1D>
    </owl:NamedIndividual>
    


    <!-- http://www.semanticweb.org/kainatansar/ontologies/2018/10/untitled-ontology-77#Transaction_1552 -->

    <owl:NamedIndividual rdf:about="http://www.semanticweb.org/kainatansar/ontologies/2018/10/untitled-ontology-77#Transaction_1552">
        <rdf:type rdf:resource="http://www.semanticweb.org/kainatansar/ontologies/2018/10/untitled-ontology-77#Deposits"/>
        <hasComAcc rdf:resource="http://www.semanticweb.org/kainatansar/ontologies/2018/10/untitled-ontology-77#ComAccount"/>
        <hasDepFrq1D rdf:datatype="http://www.w3.org/2001/XMLSchema#float">3.0</hasDepFrq1D>
        <hasSumOfDeposit1D rdf:datatype="http://www.w3.org/2001/XMLSchema#float">0.0</hasSumOfDeposit1D>
    </owl:NamedIndividual>
    


    <!-- http://www.semanticweb.org/kainatansar/ontologies/2018/10/untitled-ontology-77#Transaction_1553 -->

    <owl:NamedIndividual rdf:about="http://www.semanticweb.org/kainatansar/ontologies/2018/10/untitled-ontology-77#Transaction_1553">
        <rdf:type rdf:resource="http://www.semanticweb.org/kainatansar/ontologies/2018/10/untitled-ontology-77#Deposits"/>
        <hasComAcc rdf:resource="http://www.semanticweb.org/kainatansar/ontologies/2018/10/untitled-ontology-77#ComAccount"/>
        <hasDepFrq1D rdf:datatype="http://www.w3.org/2001/XMLSchema#float">1.0</hasDepFrq1D>
        <hasSumOfDeposit1D rdf:datatype="http://www.w3.org/2001/XMLSchema#float">0.0</hasSumOfDeposit1D>
    </owl:NamedIndividual>
    


    <!-- http://www.semanticweb.org/kainatansar/ontologies/2018/10/untitled-ontology-77#Transaction_1554 -->

    <owl:NamedIndividual rdf:about="http://www.semanticweb.org/kainatansar/ontologies/2018/10/untitled-ontology-77#Transaction_1554">
[truncated: 24,711,833 more chars]
